# Supplementary material for: Negative observational learning might play a limited role in the cultural evolution of technology
Source: Sci Rep. 2022 Jan 19;12:970. doi: 10.1038/s41598-022-05031-2 (PMC8770688; doi:10.1038/s41598-022-05031-2)
Supplement: Supplementary file 2 — Supplementary Information 2. [file 41598_2022_5031_MOESM2_ESM.csv]

ID	ID2	Season	SocInfo	Trial	Length	Width	Thick	Shape	Color	Fitness	erroredFitnness	LT1	LT2	LT3	LT4	Click1	Click2	Click3	Click4
1	1	B6	1	0	1	52	22	75	2	3	274	267	0	0	0	0	0	0	0	0
2	1	B6	1	0	2	100	100	100	2	3	118	123	0	0	0	0	0	0	0	0
3	1	B6	1	0	3	100	50	70	2	3	334	336	0	0	0	0	0	0	0	0
4	1	B6	1	0	4	95	35	50	2	3	407	408	0	0	0	0	0	0	0	0
5	1	B6	1	0	5	75	25	25	2	3	441	440	0	0	0	0	0	0	0	0
6	1	B6	1	0	6	65	15	15	1	2	307	304	0	0	0	0	0	0	0	0
7	1	B6	1	0	7	65	15	15	2	4	348	352	0	0	0	0	0	0	0	0
8	1	B6	1	0	8	65	20	20	4	3	442	451	0	0	0	0	0	0	0	0
9	1	B6	1	0	9	65	20	20	2	3	412	415	0	0	0	0	0	0	0	0
10	1	B6	1	0	10	45	10	10	4	3	470	477	0	0	0	0	0	0	0	0
11	1	B6	1	0	11	30	3	3	4	3	477	483	0	0	0	0	0	0	0	0
12	1	B6	1	0	12	45	1	1	4	3	386	392	0	0	0	0	0	0	0	0
13	1	B6	1	0	13	15	1	1	4	3	386	375	0	0	0	0	0	0	0	0
14	1	B6	1	0	14	20	1	1	4	3	425	426	0	0	0	0	0	0	0	0
15	1	B6	1	0	15	25	1	1	4	3	452	445	0	0	0	0	0	0	0	0
16	1	B6	1	0	16	30	1	1	4	3	462	467	0	0	0	0	0	0	0	0
17	1	B6	1	0	17	35	1	1	4	3	452	448	0	0	0	0	0	0	0	0
18	1	B6	1	0	18	35	5	5	4	3	485	485	0	0	0	0	0	0	0	0
19	1	B6	1	0	19	35	10	10	4	3	536	538	0	0	0	0	0	0	0	0
20	1	B6	1	0	20	40	15	15	4	3	569	575	0	0	0	0	0	0	0	0
21	1	B6	1	0	21	45	20	20	4	3	594	594	0	0	0	0	0	0	0	0
22	1	B6	1	0	22	50	25	25	4	3	611	618	0	0	0	0	0	0	0	0
23	1	B6	1	0	23	55	30	30	4	3	619	616	0	0	0	0	0	0	0	0
24	1	B6	1	0	24	55	25	25	4	3	568	564	0	0	0	0	0	0	0	0
25	1	B6	1	0	25	50	23	23	4	3	587	585	0	0	0	0	0	0	0	0
26	1	B6	1	0	26	52	23	23	4	3	570	560	0	0	0	0	0	0	0	0
27	1	B6	1	0	27	55	20	20	4	3	507	500	0	0	0	0	0	0	0	0
28	1	B6	1	0	28	55	25	25	4	3	568	568	0	0	0	0	0	0	0	0
29	1	B6	1	0	29	60	25	25	4	3	532	521	0	0	0	0	0	0	0	0
30	1	B6	1	0	30	53	25	25	4	3	585	589	0	0	0	0	0	0	0	0
31	1	B6	2	0	1	58	73	82	3	1	363	359	0	0	0	0	0	0	0	0
32	1	B6	2	0	2	100	73	82	3	1	226	230	0	0	0	0	0	0	0	0
33	1	B6	2	0	3	25	35	40	3	1	608	610	0	0	0	0	0	0	0	0
34	1	B6	2	0	4	25	30	30	3	1	532	535	0	0	0	0	0	0	0	0
35	1	B6	2	0	5	25	35	35	3	1	552	554	0	0	0	0	0	0	0	0
36	1	B6	2	0	6	40	35	35	3	1	589	580	0	0	0	0	0	0	0	0
37	1	B6	2	0	7	40	35	35	4	1	548	546	0	0	0	0	0	0	0	0
38	1	B6	2	0	8	40	35	35	3	2	589	587	0	0	0	0	0	0	0	0
39	1	B6	2	0	9	40	35	35	3	3	589	589	0	0	0	0	0	0	0	0
40	1	B6	2	0	10	40	35	35	3	4	589	589	0	0	0	0	0	0	0	0
41	1	B6	2	0	11	40	35	35	1	2	632	637	0	0	0	0	0	0	0	0
42	1	B6	2	0	12	42	33	33	1	2	615	614	0	0	0	0	0	0	0	0
43	1	B6	2	0	13	35	35	35	1	2	638	631	0	0	0	0	0	0	0	0
44	1	B6	2	0	14	30	35	35	1	2	624	626	0	0	0	0	0	0	0	0
45	1	B6	2	0	15	33	35	35	1	2	635	633	0	0	0	0	0	0	0	0
46	1	B6	2	0	16	33	40	40	1	2	667	668	0	0	0	0	0	0	0	0
47	1	B6	2	0	17	38	50	50	1	2	736	737	0	0	0	0	0	0	0	0
48	1	B6	2	0	18	43	55	55	1	2	735	731	0	0	0	0	0	0	0	0
49	1	B6	2	0	19	40	52	52	1	2	740	734	0	0	0	0	0	0	0	0
50	1	B6	2	0	20	37	52	52	1	2	746	749	0	0	0	0	0	0	0	0
51	1	B6	2	0	21	37	55	55	1	2	753	751	0	0	0	0	0	0	0	0
52	1	B6	2	0	22	37	60	60	1	2	747	751	0	0	0	0	0	0	0	0
53	1	B6	2	0	23	35	60	60	1	2	747	745	0	0	0	0	0	0	0	0
54	1	B6	2	0	24	40	60	60	1	2	742	742	0	0	0	0	0	0	0	0
55	1	B6	2	0	25	37	62	62	1	2	739	736	0	0	0	0	0	0	0	0
56	1	B6	2	0	26	37	59	59	1	2	750	746	0	0	0	0	0	0	0	0
57	1	B6	2	0	27	37	58	58	1	2	752	748	0	0	0	0	0	0	0	0
58	1	B6	2	0	28	38	58	58	1	2	751	750	0	0	0	0	0	0	0	0
59	1	B6	2	0	29	38	58	58	1	2	751	751	0	0	0	0	0	0	0	0
60	1	B6	2	0	30	38	58	58	1	2	751	753	0	0	0	0	0	0	0	0
61	1	B6	3	0	1	61	79	38	2	1	238	239	0	0	0	0	0	0	0	0
62	1	B6	3	0	2	80	100	60	2	1	261	262	0	0	0	0	0	0	0	0
63	1	B6	3	0	3	45	65	25	2	1	355	362	0	0	0	0	0	0	0	0
64	1	B6	3	0	4	50	55	20	2	1	346	347	0	0	0	0	0	0	0	0
65	1	B6	3	0	5	40	70	30	2	1	367	362	0	0	0	0	0	0	0	0
66	1	B6	3	0	6	40	70	30	1	3	409	406	0	0	0	0	0	0	0	0
67	1	B6	3	0	7	40	70	30	4	3	325	331	0	0	0	0	0	0	0	0
68	1	B6	3	0	8	50	50	50	1	3	476	477	0	0	0	0	0	0	0	0
69	1	B6	3	0	9	65	50	50	1	3	349	339	0	0	0	0	0	0	0	0
70	1	B6	3	0	10	50	45	40	1	3	459	455	0	0	0	0	0	0	0	0
71	1	B6	3	0	11	50	40	40	1	3	495	488	0	0	0	0	0	0	0	0
72	1	B6	3	0	12	50	35	40	1	3	535	532	0	0	0	0	0	0	0	0
73	1	B6	3	0	13	50	20	40	1	3	625	630	0	0	0	0	0	0	0	0
74	1	B6	3	0	14	50	10	40	1	3	611	610	0	0	0	0	0	0	0	0
75	1	B6	3	0	15	50	15	35	1	3	616	618	0	0	0	0	0	0	0	0
76	1	B6	3	0	16	50	15	45	1	3	644	642	0	0	0	0	0	0	0	0
77	1	B6	3	0	17	45	15	50	1	3	701	701	0	0	0	0	0	0	0	0
78	1	B6	3	0	18	40	15	55	1	3	753	752	0	0	0	0	0	0	0	0
79	1	B6	3	0	19	35	15	60	1	3	796	794	0	0	0	0	0	0	0	0
80	1	B6	3	0	20	30	15	65	1	3	827	820	0	0	0	0	0	0	0	0
81	1	B6	3	0	21	25	15	70	1	3	845	847	0	0	0	0	0	0	0	0
82	1	B6	3	0	22	20	15	75	1	3	849	848	0	0	0	0	0	0	0	0
83	1	B6	3	0	23	23	18	72	1	3	850	854	0	0	0	0	0	0	0	0
84	1	B6	3	0	24	23	20	72	1	3	847	854	0	0	0	0	0	0	0	0
85	1	B6	3	0	25	23	20	75	1	3	874	865	0	0	0	0	0	0	0	0
86	1	B6	3	0	26	24	19	76	1	3	892	899	0	0	0	0	0	0	0	0
87	1	B6	3	0	27	25	18	77	1	3	908	910	0	0	0	0	0	0	0	0
88	1	B6	3	0	28	28	16	78	1	3	938	936	0	0	0	0	0	0	0	0
89	1	B6	3	0	29	30	15	79	1	3	956	954	0	0	0	0	0	0	0	0
90	1	B6	3	0	30	32	14	81	1	3	973	974	0	0	0	0	0	0	0	0
91	2	B1	1	0	1	52	22	75	2	3	274	272	0	0	0	0	0	0	0	0
92	2	B1	1	0	2	52	22	75	2	3	274	259	0	0	0	0	0	0	0	0
93	2	B1	1	0	3	52	22	75	1	2	233	234	0	0	0	0	0	0	0	0
94	2	B1	1	0	4	52	22	75	1	3	233	238	0	0	0	0	0	0	0	0
95	2	B1	1	0	5	65	22	75	1	3	143	148	0	0	0	0	0	0	0	0
96	2	B1	1	0	6	40	22	75	1	3	333	333	0	0	0	0	0	0	0	0
97	2	B1	1	0	7	32	22	75	1	3	369	368	0	0	0	0	0	0	0	0
98	2	B1	1	0	8	32	32	75	1	3	409	405	0	0	0	0	0	0	0	0
99	2	B1	1	0	9	32	32	85	1	3	386	380	0	0	0	0	0	0	0	0
100	2	B1	1	0	10	32	32	80	1	3	395	392	0	0	0	0	0	0	0	0
101	2	B1	1	0	11	30	32	80	1	3	396	394	0	0	0	0	0	0	0	0
102	2	B1	1	0	12	20	32	80	1	3	360	361	0	0	0	0	0	0	0	0
103	2	B1	1	0	13	25	32	80	1	3	386	375	0	0	0	0	0	0	0	0
104	2	B1	1	0	14	25	40	80	1	3	441	438	0	0	0	0	0	0	0	0
105	2	B1	1	0	15	25	45	80	1	3	481	482	0	0	0	0	0	0	0	0
106	2	B1	1	0	16	25	50	80	1	3	520	527	0	0	0	0	0	0	0	0
107	2	B1	1	0	17	25	55	80	1	3	551	538	0	0	0	0	0	0	0	0
108	2	B1	1	0	18	25	70	80	1	3	556	555	0	0	0	0	0	0	0	0
109	2	B1	1	0	19	25	85	80	1	3	448	449	0	0	0	0	0	0	0	0
110	2	B1	1	0	20	25	75	80	1	3	527	527	0	0	0	0	0	0	0	0
111	2	B1	1	0	21	25	75	80	1	3	527	523	0	0	0	0	0	0	0	0
112	2	B1	1	0	22	25	75	80	1	4	527	523	0	0	0	0	0	0	0	0
113	2	B1	1	0	23	25	75	80	1	2	527	526	0	0	0	0	0	0	0	0
114	2	B1	1	0	24	25	75	80	1	1	527	525	0	0	0	0	0	0	0	0
115	2	B1	1	0	25	25	75	80	1	1	527	523	0	0	0	0	0	0	0	0
116	2	B1	1	0	26	25	75	80	1	2	527	530	0	0	0	0	0	0	0	0
117	2	B1	1	0	27	25	75	80	1	3	527	523	0	0	0	0	0	0	0	0
118	2	B1	1	0	28	25	75	80	1	4	527	525	0	0	0	0	0	0	0	0
119	2	B1	1	0	29	25	75	80	4	4	598	598	0	0	0	0	0	0	0	0
120	2	B1	1	0	30	25	75	80	4	3	598	603	0	0	0	0	0	0	0	0
121	2	B1	2	0	1	58	73	82	3	1	363	359	0	0	0	0	0	0	0	0
122	2	B1	2	0	2	58	73	82	3	3	363	360	0	0	0	0	0	0	0	0
123	2	B1	2	0	3	58	73	82	1	3	406	401	0	0	0	0	0	0	0	0
124	2	B1	2	0	4	58	45	82	1	3	428	424	0	0	0	0	0	0	0	0
125	2	B1	2	0	5	58	35	82	1	3	469	472	0	0	0	0	0	0	0	0
126	2	B1	2	0	6	58	35	45	1	3	611	614	0	0	0	0	0	0	0	0
127	2	B1	2	0	7	100	20	40	1	3	530	529	0	0	0	0	0	0	0	0
128	2	B1	2	0	8	55	45	50	1	3	638	629	0	0	0	0	0	0	0	0
129	2	B1	2	0	9	65	45	50	1	3	556	565	0	0	0	0	0	0	0	0
130	2	B1	2	0	10	55	35	50	1	3	678	671	0	0	0	0	0	0	0	0
131	2	B1	2	0	11	55	35	50	2	3	666	661	0	0	0	0	0	0	0	0
132	2	B1	2	0	12	55	35	50	3	3	636	639	0	0	0	0	0	0	0	0
133	2	B1	2	0	13	55	35	50	4	3	595	592	0	0	0	0	0	0	0	0
134	2	B1	2	0	14	55	35	50	2	2	666	662	0	0	0	0	0	0	0	0
135	2	B1	2	0	15	55	35	50	2	1	666	667	0	0	0	0	0	0	0	0
136	2	B1	2	0	16	55	35	50	2	4	666	665	0	0	0	0	0	0	0	0
137	2	B1	2	0	17	60	35	50	2	4	622	627	0	0	0	0	0	0	0	0
138	2	B1	2	0	18	60	30	50	2	4	654	653	0	0	0	0	0	0	0	0
139	2	B1	2	0	19	60	30	50	2	3	654	654	0	0	0	0	0	0	0	0
140	2	B1	2	0	20	60	30	45	2	3	613	614	0	0	0	0	0	0	0	0
141	2	B1	2	0	21	60	30	45	2	3	613	601	0	0	0	0	0	0	0	0
142	2	B1	2	0	22	60	30	55	2	3	676	669	0	0	0	0	0	0	0	0
143	2	B1	2	0	23	60	30	55	2	3	676	673	0	0	0	0	0	0	0	0
144	2	B1	2	0	24	60	30	60	2	3	673	681	0	0	0	0	0	0	0	0
145	2	B1	2	0	25	60	30	65	2	3	647	644	0	0	0	0	0	0	0	0
146	2	B1	2	0	26	60	30	60	2	3	673	678	0	0	0	0	0	0	0	0
147	2	B1	2	0	27	60	30	60	1	3	686	690	0	0	0	0	0	0	0	0
148	2	B1	2	0	28	60	28	60	1	3	701	702	0	0	0	0	0	0	0	0
149	2	B1	2	0	29	58	28	60	1	3	718	712	0	0	0	0	0	0	0	0
150	2	B1	2	0	30	58	28	60	1	3	718	717	0	0	0	0	0	0	0	0
151	2	B1	3	0	1	61	79	38	2	1	238	244	0	0	0	0	0	0	0	0
152	2	B1	3	0	2	61	67	38	2	1	244	244	0	0	0	0	0	0	0	0
153	2	B1	3	0	3	61	27	38	2	1	453	459	0	0	0	0	0	0	0	0
154	2	B1	3	0	4	61	27	27	2	1	440	444	0	0	0	0	0	0	0	0
155	2	B1	3	0	5	61	27	27	2	3	440	443	0	0	0	0	0	0	0	0
156	2	B1	3	0	6	81	27	27	2	3	324	325	0	0	0	0	0	0	0	0
157	2	B1	3	0	7	50	27	27	2	3	533	534	0	0	0	0	0	0	0	0
158	2	B1	3	0	8	50	27	27	2	4	533	529	0	0	0	0	0	0	0	0
159	2	B1	3	0	9	50	27	27	3	4	563	563	0	0	0	0	0	0	0	0
160	2	B1	3	0	10	50	27	27	4	4	492	490	0	0	0	0	0	0	0	0
161	2	B1	3	0	11	50	27	27	1	4	576	572	0	0	0	0	0	0	0	0
162	2	B1	3	0	12	50	27	27	1	2	576	576	0	0	0	0	0	0	0	0
163	2	B1	3	0	13	50	27	22	1	2	574	569	0	0	0	0	0	0	0	0
164	2	B1	3	0	14	50	22	27	1	2	600	599	0	0	0	0	0	0	0	0
165	2	B1	3	0	15	45	22	27	1	2	630	634	0	0	0	0	0	0	0	0
166	2	B1	3	0	16	40	22	27	1	2	644	649	0	0	0	0	0	0	0	0
167	2	B1	3	0	17	37	19	27	1	2	650	644	0	0	0	0	0	0	0	0
168	2	B1	3	0	18	37	19	27	1	3	650	649	0	0	0	0	0	0	0	0
169	2	B1	3	0	19	37	19	27	2	3	607	601	0	0	0	0	0	0	0	0
170	2	B1	3	0	20	37	19	30	1	3	652	646	0	0	0	0	0	0	0	0
171	2	B1	3	0	21	37	19	30	1	4	652	645	0	0	0	0	0	0	0	0
172	2	B1	3	0	22	37	19	32	1	2	654	660	0	0	0	0	0	0	0	0
173	2	B1	3	0	23	37	19	34	1	2	656	657	0	0	0	0	0	0	0	0
174	2	B1	3	0	24	37	19	37	1	2	661	661	0	0	0	0	0	0	0	0
175	2	B1	3	0	25	36	18	37	1	2	661	657	0	0	0	0	0	0	0	0
176	2	B1	3	0	26	35	17	36	1	2	656	655	0	0	0	0	0	0	0	0
177	2	B1	3	0	27	35	17	36	1	2	656	653	0	0	0	0	0	0	0	0
178	2	B1	3	0	28	35	17	36	3	2	644	639	0	0	0	0	0	0	0	0
179	2	B1	3	0	29	35	17	36	2	2	614	608	0	0	0	0	0	0	0	0
180	2	B1	3	0	30	35	17	36	1	2	656	659	0	0	0	0	0	0	0	0
181	3	B2	1	0	1	52	22	75	2	3	274	271	0	0	0	0	0	0	0	0
182	3	B2	1	0	2	54	21	90	2	3	227	228	0	0	0	0	0	0	0	0
183	3	B2	1	0	3	51	18	80	2	3	259	260	0	0	0	0	0	0	0	0
184	3	B2	1	0	4	51	16	80	2	3	256	259	0	0	0	0	0	0	0	0
185	3	B2	1	0	5	66	16	90	1	3	99	92	0	0	0	0	0	0	0	0
186	3	B2	1	0	6	70	16	90	2	3	125	122	0	0	0	0	0	0	0	0
187	3	B2	1	0	7	52	20	85	2	3	246	239	0	0	0	0	0	0	0	0
188	3	B2	1	0	8	80	20	77	2	3	132	130	0	0	0	0	0	0	0	0
189	3	B2	1	0	9	52	80	75	2	3	417	412	0	0	0	0	0	0	0	0
190	3	B2	1	0	10	75	85	80	2	3	239	246	0	0	0	0	0	0	0	0
191	3	B2	1	0	11	52	90	80	2	3	325	319	0	0	0	0	0	0	0	0
192	3	B2	1	0	12	60	100	90	2	3	197	205	0	0	0	0	0	0	0	0
193	3	B2	1	0	13	52	90	84	2	3	318	315	0	0	0	0	0	0	0	0
194	3	B2	1	0	14	55	90	85	2	3	291	283	0	0	0	0	0	0	0	0
195	3	B2	1	0	15	55	90	60	2	3	416	416	0	0	0	0	0	0	0	0
196	3	B2	1	0	16	55	90	75	3	3	357	359	0	0	0	0	0	0	0	0
197	3	B2	1	0	17	55	90	75	3	4	357	347	0	0	0	0	0	0	0	0
198	3	B2	1	0	18	55	90	75	3	3	357	361	0	0	0	0	0	0	0	0
199	3	B2	1	0	19	60	100	75	1	3	184	192	0	0	0	0	0	0	0	0
200	3	B2	1	0	20	60	100	75	3	3	268	257	0	0	0	0	0	0	0	0
201	3	B2	1	0	21	52	90	95	2	3	310	313	0	0	0	0	0	0	0	0
202	3	B2	1	0	22	52	100	100	2	3	256	254	0	0	0	0	0	0	0	0
203	3	B2	1	0	23	52	100	90	3	3	302	306	0	0	0	0	0	0	0	0
204	3	B2	1	0	24	52	100	90	3	3	302	307	0	0	0	0	0	0	0	0
205	3	B2	1	0	25	60	100	90	2	3	197	201	0	0	0	0	0	0	0	0
206	3	B2	1	0	26	60	100	95	3	3	238	236	0	0	0	0	0	0	0	0
207	3	B2	1	0	27	60	100	80	3	3	253	260	0	0	0	0	0	0	0	0
208	3	B2	1	0	28	52	100	75	3	3	329	326	0	0	0	0	0	0	0	0
209	3	B2	1	0	29	52	100	80	3	3	315	321	0	0	0	0	0	0	0	0
210	3	B2	1	0	30	52	100	80	3	3	315	310	0	0	0	0	0	0	0	0
211	3	B2	2	0	1	58	73	82	3	1	363	362	0	0	0	0	0	0	0	0
212	3	B2	2	0	2	58	73	90	3	1	294	289	0	0	0	0	0	0	0	0
213	3	B2	2	0	3	60	100	80	3	1	367	366	0	0	0	0	0	0	0	0
214	3	B2	2	0	4	60	100	90	3	1	277	274	0	0	0	0	0	0	0	0
215	3	B2	2	0	5	60	100	60	3	1	548	544	0	0	0	0	0	0	0	0
216	3	B2	2	0	6	60	100	50	3	1	529	526	0	0	0	0	0	0	0	0
217	3	B2	2	0	7	60	100	50	3	1	529	528	0	0	0	0	0	0	0	0
218	3	B2	2	0	8	60	100	45	3	1	488	487	0	0	0	0	0	0	0	0
219	3	B2	2	0	9	60	100	52	3	1	540	543	0	0	0	0	0	0	0	0
220	3	B2	2	0	10	60	100	55	3	1	551	558	0	0	0	0	0	0	0	0
221	3	B2	2	0	11	60	100	60	3	1	548	547	0	0	0	0	0	0	0	0
222	3	B2	2	0	12	60	100	57	3	1	553	550	0	0	0	0	0	0	0	0
223	3	B2	2	0	13	60	100	58	3	1	552	547	0	0	0	0	0	0	0	0
224	3	B2	2	0	14	75	100	57	3	1	463	469	0	0	0	0	0	0	0	0
225	3	B2	2	0	15	50	100	57	3	1	640	637	0	0	0	0	0	0	0	0
226	3	B2	2	0	16	40	100	57	3	1	701	702	0	0	0	0	0	0	0	0
227	3	B2	2	0	17	30	100	57	3	1	693	697	0	0	0	0	0	0	0	0
228	3	B2	2	0	18	45	100	57	3	1	677	678	0	0	0	0	0	0	0	0
229	3	B2	2	0	19	35	100	57	3	1	707	708	0	0	0	0	0	0	0	0
230	3	B2	2	0	20	37	100	57	3	1	707	707	0	0	0	0	0	0	0	0
231	3	B2	2	0	21	40	100	57	3	1	701	700	0	0	0	0	0	0	0	0
232	3	B2	2	0	22	35	100	57	3	1	707	701	0	0	0	0	0	0	0	0
233	3	B2	2	0	23	38	100	57	3	1	705	702	0	0	0	0	0	0	0	0
234	3	B2	2	0	24	35	100	57	3	1	707	703	0	0	0	0	0	0	0	0
235	3	B2	2	0	25	35	100	57	3	1	707	707	0	0	0	0	0	0	0	0
236	3	B2	2	0	26	33	100	57	3	1	703	698	0	0	0	0	0	0	0	0
237	3	B2	2	0	27	34	100	57	3	1	705	704	0	0	0	0	0	0	0	0
238	3	B2	2	0	28	35	100	57	3	1	707	705	0	0	0	0	0	0	0	0
239	3	B2	2	0	29	35	100	57	3	1	707	707	0	0	0	0	0	0	0	0
240	3	B2	2	0	30	35	100	57	3	1	707	703	0	0	0	0	0	0	0	0
241	3	B2	3	0	1	61	79	38	2	1	238	243	0	0	0	0	0	0	0	0
242	3	B2	3	0	2	60	80	40	2	1	251	254	0	0	0	0	0	0	0	0
243	3	B2	3	0	3	60	100	40	2	1	251	248	0	0	0	0	0	0	0	0
244	3	B2	3	0	4	60	90	40	2	1	251	252	0	0	0	0	0	0	0	0
245	3	B2	3	0	5	60	70	40	2	1	255	252	0	0	0	0	0	0	0	0
246	3	B2	3	0	6	60	63	40	2	1	263	264	0	0	0	0	0	0	0	0
247	3	B2	3	0	7	60	50	40	2	1	303	292	0	0	0	0	0	0	0	0
248	3	B2	3	0	8	60	40	40	2	1	368	365	0	0	0	0	0	0	0	0
249	3	B2	3	0	9	60	30	40	2	1	447	441	0	0	0	0	0	0	0	0
250	3	B2	3	0	10	60	20	40	2	1	497	492	0	0	0	0	0	0	0	0
251	3	B2	3	0	11	60	10	40	2	1	484	487	0	0	0	0	0	0	0	0
252	3	B2	3	0	12	60	15	40	2	1	499	500	0	0	0	0	0	0	0	0
253	3	B2	3	0	13	60	17	40	2	1	500	491	0	0	0	0	0	0	0	0
254	3	B2	3	0	14	60	16	40	2	1	500	503	0	0	0	0	0	0	0	0
255	3	B2	3	0	15	50	16	40	2	1	585	582	0	0	0	0	0	0	0	0
256	3	B2	3	0	16	45	16	40	2	1	615	621	0	0	0	0	0	0	0	0
257	3	B2	3	0	17	40	16	40	2	1	628	621	0	0	0	0	0	0	0	0
258	3	B2	3	0	18	30	16	40	2	1	599	604	0	0	0	0	0	0	0	0
259	3	B2	3	0	19	35	16	40	2	1	622	623	0	0	0	0	0	0	0	0
260	3	B2	3	0	20	37	16	40	2	1	627	635	0	0	0	0	0	0	0	0
261	3	B2	3	0	21	38	16	40	2	1	628	634	0	0	0	0	0	0	0	0
262	3	B2	3	0	22	38	16	30	2	1	612	615	0	0	0	0	0	0	0	0
263	3	B2	3	0	23	38	16	45	2	1	646	649	0	0	0	0	0	0	0	0
264	3	B2	3	0	24	38	16	50	2	1	673	669	0	0	0	0	0	0	0	0
265	3	B2	3	0	25	38	16	60	2	1	760	758	0	0	0	0	0	0	0	0
266	3	B2	3	0	26	38	16	81	2	1	952	948	0	0	0	0	0	0	0	0
267	3	B2	3	0	27	38	16	100	2	1	849	859	0	0	0	0	0	0	0	0
268	3	B2	3	0	28	38	16	90	2	1	939	946	0	0	0	0	0	0	0	0
269	3	B2	3	0	29	38	16	86	2	1	954	947	0	0	0	0	0	0	0	0
270	3	B2	3	0	30	38	16	85	2	1	956	955	0	0	0	0	0	0	0	0
271	4	B3	1	0	1	52	22	75	2	3	274	276	0	0	0	0	0	0	0	0
272	4	B3	1	0	2	90	10	10	1	2	201	198	0	0	0	0	0	0	0	0
273	4	B3	1	0	3	100	5	5	1	4	148	145	0	0	0	0	0	0	0	0
274	4	B3	1	0	4	50	90	60	1	4	418	417	0	0	0	0	0	0	0	0
275	4	B3	1	0	5	50	90	60	2	4	459	455	0	0	0	0	0	0	0	0
276	4	B3	1	0	6	50	90	85	4	1	364	363	0	0	0	0	0	0	0	0
277	4	B3	1	0	7	50	90	85	3	1	377	378	0	0	0	0	0	0	0	0
278	4	B3	1	0	8	50	90	85	3	2	377	378	0	0	0	0	0	0	0	0
279	4	B3	1	0	9	50	90	85	3	3	377	376	0	0	0	0	0	0	0	0
280	4	B3	1	0	10	50	90	85	3	4	377	382	0	0	0	0	0	0	0	0
281	4	B3	1	0	11	50	90	85	2	4	334	326	0	0	0	0	0	0	0	0
282	4	B3	1	0	12	50	90	85	1	4	293	296	0	0	0	0	0	0	0	0
283	4	B3	1	0	13	40	90	80	1	4	384	384	0	0	0	0	0	0	0	0
284	4	B3	1	0	14	40	90	80	4	1	456	459	0	0	0	0	0	0	0	0
285	4	B3	1	0	15	40	90	100	4	1	439	440	0	0	0	0	0	0	0	0
286	4	B3	1	0	16	40	90	90	4	1	443	436	0	0	0	0	0	0	0	0
287	4	B3	1	0	17	25	90	90	4	1	470	469	0	0	0	0	0	0	0	0
288	4	B3	1	0	18	15	90	90	4	1	404	409	0	0	0	0	0	0	0	0
289	4	B3	1	0	19	20	90	90	4	1	443	443	0	0	0	0	0	0	0	0
290	4	B3	1	0	20	25	90	90	4	1	470	471	0	0	0	0	0	0	0	0
291	4	B3	1	0	21	25	75	90	4	1	585	589	0	0	0	0	0	0	0	0
292	4	B3	1	0	22	25	65	90	4	1	630	629	0	0	0	0	0	0	0	0
293	4	B3	1	0	23	25	60	90	4	1	628	626	0	0	0	0	0	0	0	0
294	4	B3	1	0	24	25	60	100	4	1	625	630	0	0	0	0	0	0	0	0
295	4	B3	1	0	25	25	65	100	4	1	627	624	0	0	0	0	0	0	0	0
296	4	B3	1	0	26	25	60	100	4	1	625	632	0	0	0	0	0	0	0	0
297	4	B3	1	0	27	30	60	100	4	1	635	641	0	0	0	0	0	0	0	0
298	4	B3	1	0	28	50	60	100	4	1	515	514	0	0	0	0	0	0	0	0
299	4	B3	1	0	29	40	60	100	2	1	568	566	0	0	0	0	0	0	0	0
300	4	B3	1	0	30	40	60	100	1	1	527	528	0	0	0	0	0	0	0	0
301	4	B3	2	0	1	58	73	82	3	1	363	353	0	0	0	0	0	0	0	0
302	4	B3	2	0	2	58	73	82	3	2	363	361	0	0	0	0	0	0	0	0
303	4	B3	2	0	3	58	73	82	3	3	363	370	0	0	0	0	0	0	0	0
304	4	B3	2	0	4	58	73	82	3	4	363	363	0	0	0	0	0	0	0	0
305	4	B3	2	0	5	58	73	82	1	3	406	405	0	0	0	0	0	0	0	0
306	4	B3	2	0	6	58	73	82	3	3	363	360	0	0	0	0	0	0	0	0
307	4	B3	2	0	7	58	73	82	4	3	322	321	0	0	0	0	0	0	0	0
308	4	B3	2	0	8	70	20	15	1	3	379	387	0	0	0	0	0	0	0	0
309	4	B3	2	0	9	80	20	15	1	3	343	336	0	0	0	0	0	0	0	0
310	4	B3	2	0	10	50	20	15	1	3	534	534	0	0	0	0	0	0	0	0
311	4	B3	2	0	11	50	75	70	1	3	607	600	0	0	0	0	0	0	0	0
312	4	B3	2	0	12	83	75	70	1	3	411	414	0	0	0	0	0	0	0	0
313	4	B3	2	0	13	25	75	70	1	3	631	635	0	0	0	0	0	0	0	0
314	4	B3	2	0	14	25	85	70	1	3	631	641	0	0	0	0	0	0	0	0
315	4	B3	2	0	15	25	90	70	1	3	631	630	0	0	0	0	0	0	0	0
316	4	B3	2	0	16	25	85	85	1	3	470	474	0	0	0	0	0	0	0	0
317	4	B3	2	0	17	25	85	60	1	3	701	694	0	0	0	0	0	0	0	0
318	4	B3	2	0	18	25	85	50	1	3	682	682	0	0	0	0	0	0	0	0
319	4	B3	2	0	19	25	85	65	1	3	675	676	0	0	0	0	0	0	0	0
320	4	B3	2	0	20	25	85	59	1	3	704	708	0	0	0	0	0	0	0	0
321	4	B3	2	0	21	25	78	59	1	3	704	702	0	0	0	0	0	0	0	0
322	4	B3	2	0	22	25	78	59	1	2	704	704	0	0	0	0	0	0	0	0
323	4	B3	2	0	23	25	78	59	2	2	691	692	0	0	0	0	0	0	0	0
324	4	B3	2	0	24	25	78	59	3	2	661	664	0	0	0	0	0	0	0	0
325	4	B3	2	0	25	25	78	59	1	4	704	704	0	0	0	0	0	0	0	0
326	4	B3	2	0	26	15	78	59	1	4	619	626	0	0	0	0	0	0	0	0
327	4	B3	2	0	27	30	78	59	1	4	734	731	0	0	0	0	0	0	0	0
328	4	B3	2	0	28	35	78	59	1	4	747	749	0	0	0	0	0	0	0	0
329	4	B3	2	0	29	40	78	59	1	4	741	741	0	0	0	0	0	0	0	0
330	4	B3	2	0	30	35	75	59	1	4	747	739	0	0	0	0	0	0	0	0
331	4	B3	3	0	1	61	79	38	2	1	238	233	0	0	0	0	0	0	0	0
332	4	B3	3	0	2	50	50	50	1	1	476	483	0	0	0	0	0	0	0	0
333	4	B3	3	0	3	50	50	50	2	1	433	433	0	0	0	0	0	0	0	0
334	4	B3	3	0	4	50	50	50	3	1	463	467	0	0	0	0	0	0	0	0
335	4	B3	3	0	5	50	50	50	4	1	392	397	0	0	0	0	0	0	0	0
336	4	B3	3	0	6	50	50	50	1	1	476	478	0	0	0	0	0	0	0	0
337	4	B3	3	0	7	50	50	50	1	2	476	467	0	0	0	0	0	0	0	0
338	4	B3	3	0	8	50	50	50	1	3	476	471	0	0	0	0	0	0	0	0
339	4	B3	3	0	9	50	50	50	1	4	476	469	0	0	0	0	0	0	0	0
340	4	B3	3	0	10	50	50	50	1	1	476	477	0	0	0	0	0	0	0	0
341	4	B3	3	0	11	80	50	50	1	1	269	271	0	0	0	0	0	0	0	0
342	4	B3	3	0	12	25	50	50	1	1	452	452	0	0	0	0	0	0	0	0
343	4	B3	3	0	13	25	15	20	1	1	582	584	0	0	0	0	0	0	0	0
344	4	B3	3	0	14	83	20	15	1	1	389	381	0	0	0	0	0	0	0	0
345	4	B3	3	0	15	83	50	15	1	1	195	194	0	0	0	0	0	0	0	0
346	4	B3	3	0	16	83	75	80	1	1	486	482	0	0	0	0	0	0	0	0
347	4	B3	3	0	17	90	100	80	1	1	473	478	0	0	0	0	0	0	0	0
348	4	B3	3	0	18	90	75	80	1	1	475	472	0	0	0	0	0	0	0	0
349	4	B3	3	0	19	90	75	80	1	3	475	470	0	0	0	0	0	0	0	0
350	4	B3	3	0	20	33	75	80	1	1	730	725	0	0	0	0	0	0	0	0
351	4	B3	3	0	21	33	75	90	1	1	720	715	0	0	0	0	0	0	0	0
352	4	B3	3	0	22	33	75	85	1	1	737	746	0	0	0	0	0	0	0	0
353	4	B3	3	0	23	33	55	85	1	1	767	756	0	0	0	0	0	0	0	0
354	4	B3	3	0	24	30	55	85	1	1	751	754	0	0	0	0	0	0	0	0
355	4	B3	3	0	25	30	55	90	1	1	734	744	0	0	0	0	0	0	0	0
356	4	B3	3	0	26	30	65	90	1	1	711	707	0	0	0	0	0	0	0	0
357	4	B3	3	0	27	30	75	90	1	1	704	709	0	0	0	0	0	0	0	0
358	4	B3	3	0	28	30	75	80	1	1	714	711	0	0	0	0	0	0	0	0
359	4	B3	3	0	29	30	68	80	1	1	718	724	0	0	0	0	0	0	0	0
360	4	B3	3	0	30	30	60	80	1	1	729	730	0	0	0	0	0	0	0	0
361	5	B4	1	0	1	52	22	75	2	3	274	275	0	0	0	0	0	0	0	0
362	5	B4	1	0	2	52	50	75	2	3	448	449	0	0	0	0	0	0	0	0
363	5	B4	1	0	3	52	70	75	3	3	527	525	0	0	0	0	0	0	0	0
364	5	B4	1	0	4	52	70	75	3	2	527	527	0	0	0	0	0	0	0	0
365	5	B4	1	0	5	70	81	75	4	1	329	323	0	0	0	0	0	0	0	0
366	5	B4	1	0	6	70	81	75	4	3	329	325	0	0	0	0	0	0	0	0
367	5	B4	1	0	7	52	89	78	4	3	367	371	0	0	0	0	0	0	0	0
368	5	B4	1	0	8	52	70	78	2	3	475	476	0	0	0	0	0	0	0	0
369	5	B4	1	0	9	60	70	78	2	3	413	407	0	0	0	0	0	0	0	0
370	5	B4	1	0	10	52	60	78	2	3	489	479	0	0	0	0	0	0	0	0
371	5	B4	1	0	11	62	10	75	2	3	182	188	0	0	0	0	0	0	0	0
372	5	B4	1	0	12	56	40	75	3	3	378	380	0	0	0	0	0	0	0	0
373	5	B4	1	0	13	56	40	75	4	3	366	378	0	0	0	0	0	0	0	0
374	5	B4	1	0	14	56	40	75	1	3	295	290	0	0	0	0	0	0	0	0
375	5	B4	1	0	15	56	60	60	2	3	567	566	0	0	0	0	0	0	0	0
376	5	B4	1	0	16	56	65	65	2	3	524	526	0	0	0	0	0	0	0	0
377	5	B4	1	0	17	56	55	55	2	3	601	594	0	0	0	0	0	0	0	0
378	5	B4	1	0	18	56	40	40	2	3	637	634	0	0	0	0	0	0	0	0
379	5	B4	1	0	19	56	35	35	2	3	618	626	0	0	0	0	0	0	0	0
380	5	B4	1	0	20	65	40	40	2	3	580	577	0	0	0	0	0	0	0	0
381	5	B4	1	0	21	40	40	40	2	3	770	767	0	0	0	0	0	0	0	0
382	5	B4	1	0	22	30	40	40	2	3	807	801	0	0	0	0	0	0	0	0
383	5	B4	1	0	23	20	40	40	2	3	770	765	0	0	0	0	0	0	0	0
384	5	B4	1	0	24	30	40	40	1	3	766	765	0	0	0	0	0	0	0	0
385	5	B4	1	0	25	30	40	40	3	3	849	849	0	0	0	0	0	0	0	0
386	5	B4	1	0	26	30	40	40	3	1	849	846	0	0	0	0	0	0	0	0
387	5	B4	1	0	27	30	40	40	3	4	849	845	0	0	0	0	0	0	0	0
388	5	B4	1	0	28	30	35	35	3	4	831	835	0	0	0	0	0	0	0	0
389	5	B4	1	0	29	25	35	35	3	4	821	824	0	0	0	0	0	0	0	0
390	5	B4	1	0	30	30	38	38	3	4	844	848	0	0	0	0	0	0	0	0
391	5	B4	2	0	1	58	73	82	3	1	363	364	0	0	0	0	0	0	0	0
392	5	B4	2	0	2	40	73	82	3	1	494	497	0	0	0	0	0	0	0	0
393	5	B4	2	0	3	20	73	82	3	1	416	411	0	0	0	0	0	0	0	0
394	5	B4	2	0	4	30	82	82	3	1	487	490	0	0	0	0	0	0	0	0
395	5	B4	2	0	5	30	90	90	3	1	417	417	0	0	0	0	0	0	0	0
396	5	B4	2	0	6	30	82	82	3	1	487	488	0	0	0	0	0	0	0	0
397	5	B4	2	0	7	60	82	82	3	1	346	352	0	0	0	0	0	0	0	0
398	5	B4	2	0	8	30	50	82	3	1	499	505	0	0	0	0	0	0	0	0
399	5	B4	2	0	9	30	30	82	3	1	582	571	0	0	0	0	0	0	0	0
400	5	B4	2	0	10	40	30	82	3	1	589	592	0	0	0	0	0	0	0	0
401	5	B4	2	0	11	50	30	82	3	1	528	531	0	0	0	0	0	0	0	0
402	5	B4	2	0	12	45	30	50	3	1	748	743	0	0	0	0	0	0	0	0
403	5	B4	2	0	13	45	30	40	3	1	654	652	0	0	0	0	0	0	0	0
404	5	B4	2	0	14	45	20	50	3	1	827	816	0	0	0	0	0	0	0	0
405	5	B4	2	0	15	45	10	50	3	1	891	897	0	0	0	0	0	0	0	0
406	5	B4	2	0	16	45	1	50	3	1	900	901	0	0	0	0	0	0	0	0
407	5	B4	2	0	17	55	1	50	3	1	819	814	0	0	0	0	0	0	0	0
408	5	B4	2	0	18	30	1	50	1	1	959	957	0	0	0	0	0	0	0	0
409	5	B4	2	0	19	30	1	50	1	3	959	963	0	0	0	0	0	0	0	0
410	5	B4	2	0	20	30	1	50	1	4	959	959	0	0	0	0	0	0	0	0
411	5	B4	2	0	21	30	1	50	1	2	959	947	0	0	0	0	0	0	0	0
412	5	B4	2	0	22	30	1	50	3	3	916	913	0	0	0	0	0	0	0	0
413	5	B4	2	0	23	30	1	50	4	3	875	865	0	0	0	0	0	0	0	0
414	5	B4	2	0	24	30	1	55	2	3	968	974	0	0	0	0	0	0	0	0
415	5	B4	2	0	25	30	1	60	2	3	966	967	0	0	0	0	0	0	0	0
416	5	B4	2	0	26	30	1	57	2	3	970	975	0	0	0	0	0	0	0	0
417	5	B4	2	0	27	25	1	57	2	3	940	942	0	0	0	0	0	0	0	0
418	5	B4	2	0	28	35	1	57	2	3	983	984	0	0	0	0	0	0	0	0
419	5	B4	2	0	29	37	1	57	2	3	983	991	0	0	0	0	0	0	0	0
420	5	B4	2	0	30	39	1	57	2	3	980	980	0	0	0	0	0	0	0	0
421	5	B4	3	0	1	61	79	38	2	1	238	224	0	0	0	0	0	0	0	0
422	5	B4	3	0	2	30	79	38	2	1	345	343	0	0	0	0	0	0	0	0
423	5	B4	3	0	3	90	79	38	2	1	107	117	0	0	0	0	0	0	0	0
424	5	B4	3	0	4	40	90	38	2	1	374	364	0	0	0	0	0	0	0	0
425	5	B4	3	0	5	40	50	38	2	1	426	420	0	0	0	0	0	0	0	0
426	5	B4	3	0	6	40	50	60	2	1	563	554	0	0	0	0	0	0	0	0
427	5	B4	3	0	7	40	50	80	2	1	751	748	0	0	0	0	0	0	0	0
428	5	B4	3	0	8	40	50	90	2	1	742	739	0	0	0	0	0	0	0	0
429	5	B4	3	0	9	40	35	85	2	1	863	864	0	0	0	0	0	0	0	0
430	5	B4	3	0	10	40	30	85	2	1	902	903	0	0	0	0	0	0	0	0
431	5	B4	3	0	11	40	20	85	2	1	953	957	0	0	0	0	0	0	0	0
432	5	B4	3	0	12	40	10	85	2	1	939	933	0	0	0	0	0	0	0	0
433	5	B4	3	0	13	30	17	85	2	1	926	926	0	0	0	0	0	0	0	0
434	5	B4	3	0	14	38	17	85	2	1	956	956	0	0	0	0	0	0	0	0
435	5	B4	3	0	15	38	17	85	1	1	999	1000	0	0	0	0	0	0	0	0
436	5	B4	3	0	16	38	17	85	1	1	999	996	0	0	0	0	0	0	0	0
437	5	B4	3	0	17	38	17	85	1	1	999	1000	0	0	0	0	0	0	0	0
438	5	B4	3	0	18	38	17	85	1	1	999	1000	0	0	0	0	0	0	0	0
439	5	B4	3	0	19	38	17	85	1	1	999	1000	0	0	0	0	0	0	0	0
440	5	B4	3	0	20	38	17	85	1	1	999	996	0	0	0	0	0	0	0	0
441	5	B4	3	0	21	38	17	85	1	1	999	1000	0	0	0	0	0	0	0	0
442	5	B4	3	0	22	38	17	85	1	1	999	1000	0	0	0	0	0	0	0	0
443	5	B4	3	0	23	38	17	85	1	1	999	995	0	0	0	0	0	0	0	0
444	5	B4	3	0	24	38	17	85	1	1	999	994	0	0	0	0	0	0	0	0
445	5	B4	3	0	25	38	17	85	1	1	999	997	0	0	0	0	0	0	0	0
446	5	B4	3	0	26	38	17	85	1	1	999	1000	0	0	0	0	0	0	0	0
447	5	B4	3	0	27	38	17	85	1	1	999	989	0	0	0	0	0	0	0	0
448	5	B4	3	0	28	38	17	85	1	1	999	1000	0	0	0	0	0	0	0	0
449	5	B4	3	0	29	38	17	85	1	1	999	994	0	0	0	0	0	0	0	0
450	5	B4	3	0	30	38	17	85	1	1	999	995	0	0	0	0	0	0	0	0
451	6	B5	1	0	1	52	22	75	2	3	274	273	0	0	0	0	0	0	0	0
452	6	B5	1	0	2	80	25	80	1	4	97	95	0	0	0	0	0	0	0	0
453	6	B5	1	0	3	100	80	100	2	1	248	244	0	0	0	0	0	0	0	0
454	6	B5	1	0	4	100	100	100	2	1	118	122	0	0	0	0	0	0	0	0
455	6	B5	1	0	5	100	100	100	2	4	118	127	0	0	0	0	0	0	0	0
456	6	B5	1	0	6	100	100	100	2	1	118	122	0	0	0	0	0	0	0	0
457	6	B5	1	0	7	100	100	100	2	1	118	110	0	0	0	0	0	0	0	0
458	6	B5	1	0	8	100	35	40	2	1	496	494	0	0	0	0	0	0	0	0
459	6	B5	1	0	9	100	40	40	2	4	532	538	0	0	0	0	0	0	0	0
460	6	B5	1	0	10	100	40	40	1	4	491	489	0	0	0	0	0	0	0	0
461	6	B5	1	0	11	100	40	40	4	4	562	562	0	0	0	0	0	0	0	0
462	6	B5	1	0	12	100	40	40	4	4	562	567	0	0	0	0	0	0	0	0
463	6	B5	1	0	13	100	40	40	4	4	562	556	0	0	0	0	0	0	0	0
464	6	B5	1	0	14	100	40	40	3	4	575	578	0	0	0	0	0	0	0	0
465	6	B5	1	0	15	100	40	40	3	4	575	577	0	0	0	0	0	0	0	0
466	6	B5	1	0	16	100	40	40	1	3	491	487	0	0	0	0	0	0	0	0
467	6	B5	1	0	17	100	40	40	1	3	491	486	0	0	0	0	0	0	0	0
468	6	B5	1	0	18	100	40	40	1	4	491	484	0	0	0	0	0	0	0	0
469	6	B5	1	0	19	100	40	40	3	4	575	574	0	0	0	0	0	0	0	0
470	6	B5	1	0	20	100	30	30	3	4	520	531	0	0	0	0	0	0	0	0
471	6	B5	1	0	21	100	30	30	3	4	520	519	0	0	0	0	0	0	0	0
472	6	B5	1	0	22	100	30	30	2	4	477	477	0	0	0	0	0	0	0	0
473	6	B5	1	0	23	100	30	30	1	4	436	436	0	0	0	0	0	0	0	0
474	6	B5	1	0	24	100	30	30	4	4	507	509	0	0	0	0	0	0	0	0
475	6	B5	1	0	25	100	30	30	4	4	507	509	0	0	0	0	0	0	0	0
476	6	B5	1	0	26	100	35	35	4	4	543	542	0	0	0	0	0	0	0	0
477	6	B5	1	0	27	100	35	35	4	4	543	543	0	0	0	0	0	0	0	0
478	6	B5	1	0	28	100	30	40	4	4	497	485	0	0	0	0	0	0	0	0
479	6	B5	1	0	29	100	30	40	4	4	497	497	0	0	0	0	0	0	0	0
480	6	B5	1	0	30	100	45	40	4	4	602	599	0	0	0	0	0	0	0	0
481	6	B5	2	0	1	58	73	82	3	1	363	362	0	0	0	0	0	0	0	0
482	6	B5	2	0	2	100	100	100	4	2	66	74	0	0	0	0	0	0	0	0
483	6	B5	2	0	3	100	20	20	4	2	264	263	0	0	0	0	0	0	0	0
484	6	B5	2	0	4	100	30	30	4	2	260	259	0	0	0	0	0	0	0	0
485	6	B5	2	0	5	100	40	40	4	2	312	312	0	0	0	0	0	0	0	0
486	6	B5	2	0	6	100	50	50	4	2	380	376	0	0	0	0	0	0	0	0
487	6	B5	2	0	7	100	45	45	2	3	420	419	0	0	0	0	0	0	0	0
488	6	B5	2	0	8	100	45	45	4	3	349	342	0	0	0	0	0	0	0	0
489	6	B5	2	0	9	100	45	45	3	3	390	394	0	0	0	0	0	0	0	0
490	6	B5	2	0	10	100	45	45	1	3	433	432	0	0	0	0	0	0	0	0
491	6	B5	2	0	11	100	45	45	1	4	433	440	0	0	0	0	0	0	0	0
492	6	B5	2	0	12	100	45	45	1	4	433	437	0	0	0	0	0	0	0	0
493	6	B5	2	0	13	100	45	45	1	1	433	437	0	0	0	0	0	0	0	0
494	6	B5	2	0	14	100	45	45	1	1	433	439	0	0	0	0	0	0	0	0
495	6	B5	2	0	15	90	45	45	1	1	436	432	0	0	0	0	0	0	0	0
496	6	B5	2	0	16	90	45	45	1	1	436	439	0	0	0	0	0	0	0	0
497	6	B5	2	0	17	100	50	50	1	1	464	465	0	0	0	0	0	0	0	0
498	6	B5	2	0	18	100	50	50	1	1	464	459	0	0	0	0	0	0	0	0
499	6	B5	2	0	19	100	45	45	1	1	433	431	0	0	0	0	0	0	0	0
500	6	B5	2	0	20	100	55	55	1	1	479	485	0	0	0	0	0	0	0	0
501	6	B5	2	0	21	100	60	60	1	1	474	476	0	0	0	0	0	0	0	0
502	6	B5	2	0	22	100	60	60	1	1	474	480	0	0	0	0	0	0	0	0
503	6	B5	2	0	23	100	60	60	1	1	474	462	0	0	0	0	0	0	0	0
504	6	B5	2	0	24	100	60	60	1	1	474	475	0	0	0	0	0	0	0	0
505	6	B5	2	0	25	100	60	60	1	1	474	474	0	0	0	0	0	0	0	0
506	6	B5	2	0	26	100	60	60	1	1	474	474	0	0	0	0	0	0	0	0
507	6	B5	2	0	27	100	60	60	1	1	474	476	0	0	0	0	0	0	0	0
508	6	B5	2	0	28	100	70	70	1	1	401	391	0	0	0	0	0	0	0	0
509	6	B5	2	0	29	100	50	50	1	4	464	459	0	0	0	0	0	0	0	0
510	6	B5	2	0	30	100	50	50	3	3	421	417	0	0	0	0	0	0	0	0
511	6	B5	3	0	1	61	79	38	2	1	238	236	0	0	0	0	0	0	0	0
512	6	B5	3	0	2	100	100	100	3	2	356	349	0	0	0	0	0	0	0	0
513	6	B5	3	0	3	100	100	100	2	2	326	326	0	0	0	0	0	0	0	0
514	6	B5	3	0	4	100	80	80	2	2	426	426	0	0	0	0	0	0	0	0
515	6	B5	3	0	5	100	80	80	2	3	426	431	0	0	0	0	0	0	0	0
516	6	B5	3	0	6	100	80	80	4	3	385	386	0	0	0	0	0	0	0	0
517	6	B5	3	0	7	100	80	80	2	3	426	422	0	0	0	0	0	0	0	0
518	6	B5	3	0	8	100	80	80	1	3	469	468	0	0	0	0	0	0	0	0
519	6	B5	3	0	9	100	75	75	1	3	440	441	0	0	0	0	0	0	0	0
520	6	B5	3	0	10	100	70	70	1	3	395	390	0	0	0	0	0	0	0	0
521	6	B5	3	0	11	100	70	70	1	2	395	392	0	0	0	0	0	0	0	0
522	6	B5	3	0	12	100	70	70	1	2	395	396	0	0	0	0	0	0	0	0
523	6	B5	3	0	13	100	70	70	1	4	395	391	0	0	0	0	0	0	0	0
524	6	B5	3	0	14	100	65	65	2	2	302	299	0	0	0	0	0	0	0	0
525	6	B5	3	0	15	100	80	80	2	2	426	418	0	0	0	0	0	0	0	0
526	6	B5	3	0	16	100	75	75	2	2	397	399	0	0	0	0	0	0	0	0
527	6	B5	3	0	17	100	75	75	3	2	427	419	0	0	0	0	0	0	0	0
528	6	B5	3	0	18	100	75	75	3	2	427	418	0	0	0	0	0	0	0	0
529	6	B5	3	0	19	100	75	75	4	2	356	359	0	0	0	0	0	0	0	0
530	6	B5	3	0	20	100	75	75	3	1	427	429	0	0	0	0	0	0	0	0
531	6	B5	3	0	21	100	75	75	3	1	427	433	0	0	0	0	0	0	0	0
532	6	B5	3	0	22	90	80	75	3	1	431	427	0	0	0	0	0	0	0	0
533	6	B5	3	0	23	90	80	75	3	2	431	433	0	0	0	0	0	0	0	0
534	6	B5	3	0	24	90	80	75	3	2	431	438	0	0	0	0	0	0	0	0
535	6	B5	3	0	25	80	80	80	3	2	480	478	0	0	0	0	0	0	0	0
536	6	B5	3	0	26	75	80	80	3	2	498	500	0	0	0	0	0	0	0	0
537	6	B5	3	0	27	75	80	80	3	2	498	502	0	0	0	0	0	0	0	0
538	6	B5	3	0	28	75	80	80	3	2	498	490	0	0	0	0	0	0	0	0
539	6	B5	3	0	29	75	80	80	3	2	498	487	0	0	0	0	0	0	0	0
540	6	B5	3	0	30	75	80	80	3	2	498	499	0	0	0	0	0	0	0	0
541	7	B7	1	0	1	52	22	75	2	3	274	277	0	0	0	0	0	0	0	0
542	7	B7	1	0	2	82	82	82	1	4	209	201	0	0	0	0	0	0	0	0
543	7	B7	1	0	3	76	60	80	3	3	402	403	0	0	0	0	0	0	0	0
544	7	B7	1	0	4	76	60	80	4	3	389	390	0	0	0	0	0	0	0	0
545	7	B7	1	0	5	76	60	80	1	3	318	312	0	0	0	0	0	0	0	0
546	7	B7	1	0	6	76	60	80	2	3	359	357	0	0	0	0	0	0	0	0
547	7	B7	1	0	7	70	60	60	3	3	533	530	0	0	0	0	0	0	0	0
548	7	B7	1	0	8	70	60	55	3	3	586	595	0	0	0	0	0	0	0	0
549	7	B7	1	0	9	70	60	50	3	3	642	649	0	0	0	0	0	0	0	0
550	7	B7	1	0	10	70	60	40	3	3	732	730	0	0	0	0	0	0	0	0
551	7	B7	1	0	11	70	60	30	3	3	741	741	0	0	0	0	0	0	0	0
552	7	B7	1	0	12	75	60	30	3	3	729	723	0	0	0	0	0	0	0	0
553	7	B7	1	0	13	72	55	30	3	3	717	719	0	0	0	0	0	0	0	0
554	7	B7	1	0	14	72	60	25	3	3	705	704	0	0	0	0	0	0	0	0
555	7	B7	1	0	15	72	60	30	3	3	736	732	0	0	0	0	0	0	0	0
556	7	B7	1	0	16	72	59	30	3	3	733	742	0	0	0	0	0	0	0	0
557	7	B7	1	0	17	74	59	30	3	3	728	727	0	0	0	0	0	0	0	0
558	7	B7	1	0	18	75	59	30	3	3	726	714	0	0	0	0	0	0	0	0
559	7	B7	1	0	19	69	59	30	3	3	742	743	0	0	0	0	0	0	0	0
560	7	B7	1	0	20	65	59	30	3	3	759	753	0	0	0	0	0	0	0	0
561	7	B7	1	0	21	60	59	30	3	3	787	785	0	0	0	0	0	0	0	0
562	7	B7	1	0	22	55	59	30	3	3	824	820	0	0	0	0	0	0	0	0
563	7	B7	1	0	23	50	59	30	3	3	866	875	0	0	0	0	0	0	0	0
564	7	B7	1	0	24	45	59	30	3	3	910	900	0	0	0	0	0	0	0	0
565	7	B7	1	0	25	40	59	30	3	3	949	947	0	0	0	0	0	0	0	0
566	7	B7	1	0	26	37	59	30	3	3	967	973	0	0	0	0	0	0	0	0
567	7	B7	1	0	27	33	59	30	3	3	982	974	0	0	0	0	0	0	0	0
568	7	B7	1	0	28	35	59	30	3	3	976	973	0	0	0	0	0	0	0	0
569	7	B7	1	0	29	30	59	30	3	3	986	987	0	0	0	0	0	0	0	0
570	7	B7	1	0	30	26	59	30	3	3	980	979	0	0	0	0	0	0	0	0
571	7	B7	2	0	1	58	73	82	3	1	363	368	0	0	0	0	0	0	0	0
572	7	B7	2	0	2	30	60	50	3	3	672	680	0	0	0	0	0	0	0	0
573	7	B7	2	0	3	30	60	40	3	3	578	576	0	0	0	0	0	0	0	0
574	7	B7	2	0	4	30	60	50	3	3	672	668	0	0	0	0	0	0	0	0
575	7	B7	2	0	5	30	60	50	2	3	702	699	0	0	0	0	0	0	0	0
576	7	B7	2	0	6	30	60	50	1	3	715	710	0	0	0	0	0	0	0	0
577	7	B7	2	0	7	30	60	50	4	3	631	638	0	0	0	0	0	0	0	0
578	7	B7	2	0	8	30	60	50	1	1	715	709	0	0	0	0	0	0	0	0
579	7	B7	2	0	9	30	60	50	1	2	715	716	0	0	0	0	0	0	0	0
580	7	B7	2	0	10	30	60	50	1	4	715	716	0	0	0	0	0	0	0	0
581	7	B7	2	0	11	35	60	50	1	4	728	733	0	0	0	0	0	0	0	0
582	7	B7	2	0	12	35	55	50	1	4	732	720	0	0	0	0	0	0	0	0
583	7	B7	2	0	13	35	65	50	1	4	727	730	0	0	0	0	0	0	0	0
584	7	B7	2	0	14	40	65	50	1	4	721	710	0	0	0	0	0	0	0	0
585	7	B7	2	0	15	35	71	50	1	4	726	723	0	0	0	0	0	0	0	0
586	7	B7	2	0	16	35	80	50	1	4	726	723	0	0	0	0	0	0	0	0
587	7	B7	2	0	17	35	80	45	1	4	684	675	0	0	0	0	0	0	0	0
588	7	B7	2	0	18	35	80	55	1	4	747	744	0	0	0	0	0	0	0	0
589	7	B7	2	0	19	35	80	60	1	4	745	740	0	0	0	0	0	0	0	0
590	7	B7	2	0	20	35	80	58	1	4	749	747	0	0	0	0	0	0	0	0
591	7	B7	2	0	21	40	80	58	1	4	743	744	0	0	0	0	0	0	0	0
592	7	B7	2	0	22	35	80	58	1	4	749	753	0	0	0	0	0	0	0	0
593	7	B7	2	0	23	30	80	58	1	4	735	736	0	0	0	0	0	0	0	0
594	7	B7	2	0	24	34	81	58	1	4	747	744	0	0	0	0	0	0	0	0
595	7	B7	2	0	25	34	81	60	1	4	744	741	0	0	0	0	0	0	0	0
596	7	B7	2	0	26	34	81	58	1	4	747	745	0	0	0	0	0	0	0	0
597	7	B7	2	0	27	34	84	58	1	4	747	743	0	0	0	0	0	0	0	0
598	7	B7	2	0	28	34	90	58	1	4	747	756	0	0	0	0	0	0	0	0
599	7	B7	2	0	29	34	96	58	1	4	747	743	0	0	0	0	0	0	0	0
600	7	B7	2	0	30	34	91	58	1	4	747	747	0	0	0	0	0	0	0	0
601	7	B7	3	0	1	61	79	38	2	1	238	233	0	0	0	0	0	0	0	0
602	7	B7	3	0	2	60	50	40	2	1	303	305	0	0	0	0	0	0	0	0
603	7	B7	3	0	3	70	30	65	2	1	557	552	0	0	0	0	0	0	0	0
604	7	B7	3	0	4	70	30	65	3	1	587	597	0	0	0	0	0	0	0	0
605	7	B7	3	0	5	70	30	65	4	1	516	511	0	0	0	0	0	0	0	0
606	7	B7	3	0	6	70	30	65	1	1	600	596	0	0	0	0	0	0	0	0
607	7	B7	3	0	7	70	30	65	1	2	600	600	0	0	0	0	0	0	0	0
608	7	B7	3	0	8	70	30	65	1	3	600	599	0	0	0	0	0	0	0	0
609	7	B7	3	0	9	70	30	65	1	4	600	597	0	0	0	0	0	0	0	0
610	7	B7	3	0	10	80	30	65	1	2	555	555	0	0	0	0	0	0	0	0
611	7	B7	3	0	11	75	30	70	1	2	629	630	0	0	0	0	0	0	0	0
612	7	B7	3	0	12	75	30	75	1	2	676	685	0	0	0	0	0	0	0	0
613	7	B7	3	0	13	75	30	80	1	2	706	706	0	0	0	0	0	0	0	0
614	7	B7	3	0	14	75	25	80	1	2	738	736	0	0	0	0	0	0	0	0
615	7	B7	3	0	15	75	25	85	1	2	745	749	0	0	0	0	0	0	0	0
616	7	B7	3	0	16	75	20	85	1	2	764	765	0	0	0	0	0	0	0	0
617	7	B7	3	0	17	75	15	90	1	2	749	755	0	0	0	0	0	0	0	0
618	7	B7	3	0	18	75	17	88	1	2	760	770	0	0	0	0	0	0	0	0
619	7	B7	3	0	19	70	17	88	1	2	786	789	0	0	0	0	0	0	0	0
620	7	B7	3	0	20	65	17	88	1	2	821	817	0	0	0	0	0	0	0	0
621	7	B7	3	0	21	60	17	88	1	2	863	866	0	0	0	0	0	0	0	0
622	7	B7	3	0	22	50	17	88	1	2	948	949	0	0	0	0	0	0	0	0
623	7	B7	3	0	23	45	17	88	1	2	978	981	0	0	0	0	0	0	0	0
624	7	B7	3	0	24	42	17	88	1	2	988	993	0	0	0	0	0	0	0	0
625	7	B7	3	0	25	40	17	88	1	2	991	991	0	0	0	0	0	0	0	0
626	7	B7	3	0	26	41	17	88	1	2	990	989	0	0	0	0	0	0	0	0
627	7	B7	3	0	27	41	17	88	1	2	990	991	0	0	0	0	0	0	0	0
628	7	B7	3	0	28	41	17	88	1	2	990	984	0	0	0	0	0	0	0	0
629	7	B7	3	0	29	41	17	88	1	2	990	993	0	0	0	0	0	0	0	0
630	7	B7	3	0	30	41	17	88	1	2	990	984	0	0	0	0	0	0	0	0
631	8	B8	1	0	1	52	22	75	2	3	274	275	0	0	0	0	0	0	0	0
632	8	B8	1	0	2	35	20	35	3	4	757	758	0	0	0	0	0	0	0	0
633	8	B8	1	0	3	43	20	30	3	4	700	695	0	0	0	0	0	0	0	0
634	8	B8	1	0	4	42	22	35	3	4	721	714	0	0	0	0	0	0	0	0
635	8	B8	1	0	5	45	20	34	3	4	692	691	0	0	0	0	0	0	0	0
636	8	B8	1	0	6	50	20	34	3	4	648	652	0	0	0	0	0	0	0	0
637	8	B8	1	0	7	45	20	39	3	4	679	671	0	0	0	0	0	0	0	0
638	8	B8	1	0	8	45	25	39	3	4	693	696	0	0	0	0	0	0	0	0
639	8	B8	1	0	9	45	25	43	3	4	667	666	0	0	0	0	0	0	0	0
640	8	B8	1	0	10	46	26	42	3	4	670	677	0	0	0	0	0	0	0	0
641	8	B8	1	0	11	46	26	42	1	4	586	583	0	0	0	0	0	0	0	0
642	8	B8	1	0	12	46	26	42	3	3	670	663	0	0	0	0	0	0	0	0
643	8	B8	1	0	13	46	26	42	3	1	670	665	0	0	0	0	0	0	0	0
644	8	B8	1	0	14	46	26	42	3	2	670	662	0	0	0	0	0	0	0	0
645	8	B8	1	0	15	46	26	42	3	3	670	665	0	0	0	0	0	0	0	0
646	8	B8	1	0	16	46	26	42	3	4	670	676	0	0	0	0	0	0	0	0
647	8	B8	1	0	17	46	26	45	3	4	645	647	0	0	0	0	0	0	0	0
648	8	B8	1	0	18	46	29	42	3	4	683	683	0	0	0	0	0	0	0	0
649	8	B8	1	0	19	46	29	40	3	4	696	692	0	0	0	0	0	0	0	0
650	8	B8	1	0	20	50	29	40	3	4	660	660	0	0	0	0	0	0	0	0
651	8	B8	1	0	21	40	29	40	3	4	743	745	0	0	0	0	0	0	0	0
652	8	B8	1	0	22	40	29	38	3	4	753	753	0	0	0	0	0	0	0	0
653	8	B8	1	0	23	40	29	36	3	4	759	757	0	0	0	0	0	0	0	0
654	8	B8	1	0	24	40	28	36	3	4	754	756	0	0	0	0	0	0	0	0
655	8	B8	1	0	25	40	28	36	3	4	754	750	0	0	0	0	0	0	0	0
656	8	B8	1	0	26	40	28	36	3	4	754	744	0	0	0	0	0	0	0	0
657	8	B8	1	0	27	40	28	36	3	4	754	757	0	0	0	0	0	0	0	0
658	8	B8	1	0	28	40	28	36	3	4	754	764	0	0	0	0	0	0	0	0
659	8	B8	1	0	29	40	28	36	3	4	754	757	0	0	0	0	0	0	0	0
660	8	B8	1	0	30	40	28	36	3	4	754	759	0	0	0	0	0	0	0	0
661	8	B8	2	0	1	58	73	82	3	1	363	370	0	0	0	0	0	0	0	0
662	8	B8	2	0	2	58	73	82	1	1	406	412	0	0	0	0	0	0	0	0
663	8	B8	2	0	3	58	73	82	2	1	393	391	0	0	0	0	0	0	0	0
664	8	B8	2	0	4	58	73	82	3	1	363	368	0	0	0	0	0	0	0	0
665	8	B8	2	0	5	58	73	82	4	1	322	321	0	0	0	0	0	0	0	0
666	8	B8	2	0	6	58	73	82	1	2	406	415	0	0	0	0	0	0	0	0
667	8	B8	2	0	7	58	73	82	1	3	406	404	0	0	0	0	0	0	0	0
668	8	B8	2	0	8	58	73	82	1	4	406	409	0	0	0	0	0	0	0	0
669	8	B8	2	0	9	58	73	82	1	1	406	402	0	0	0	0	0	0	0	0
670	8	B8	2	0	10	63	73	82	1	2	365	369	0	0	0	0	0	0	0	0
671	8	B8	2	0	11	53	73	82	1	2	450	450	0	0	0	0	0	0	0	0
672	8	B8	2	0	12	50	73	82	1	2	476	477	0	0	0	0	0	0	0	0
673	8	B8	2	0	13	50	73	73	1	2	575	574	0	0	0	0	0	0	0	0
674	8	B8	2	0	14	50	78	73	1	2	575	577	0	0	0	0	0	0	0	0
675	8	B8	2	0	15	50	68	73	1	2	576	571	0	0	0	0	0	0	0	0
676	8	B8	2	0	16	50	70	68	1	2	627	618	0	0	0	0	0	0	0	0
677	8	B8	2	0	17	45	70	68	1	2	664	676	0	0	0	0	0	0	0	0
678	8	B8	2	0	18	45	70	60	1	2	715	709	0	0	0	0	0	0	0	0
679	8	B8	2	0	19	45	70	57	1	2	720	713	0	0	0	0	0	0	0	0
680	8	B8	2	0	20	42	70	57	1	2	736	726	0	0	0	0	0	0	0	0
681	8	B8	2	0	21	42	70	57	1	2	736	730	0	0	0	0	0	0	0	0
682	8	B8	2	0	22	42	70	57	1	2	736	732	0	0	0	0	0	0	0	0
683	8	B8	2	0	23	42	70	57	1	2	736	744	0	0	0	0	0	0	0	0
684	8	B8	2	0	24	42	70	57	1	2	736	737	0	0	0	0	0	0	0	0
685	8	B8	2	0	25	42	70	57	1	2	736	736	0	0	0	0	0	0	0	0
686	8	B8	2	0	26	42	70	57	1	2	736	734	0	0	0	0	0	0	0	0
687	8	B8	2	0	27	42	70	57	1	2	736	732	0	0	0	0	0	0	0	0
688	8	B8	2	0	28	42	70	57	1	2	736	739	0	0	0	0	0	0	0	0
689	8	B8	2	0	29	42	70	57	1	2	736	730	0	0	0	0	0	0	0	0
690	8	B8	2	0	30	42	70	57	1	2	736	741	0	0	0	0	0	0	0	0
691	8	B8	3	0	1	61	79	38	2	1	238	233	0	0	0	0	0	0	0	0
692	8	B8	3	0	2	61	79	38	3	1	268	276	0	0	0	0	0	0	0	0
693	8	B8	3	0	3	61	79	38	3	2	268	265	0	0	0	0	0	0	0	0
694	8	B8	3	0	4	61	79	38	3	3	268	264	0	0	0	0	0	0	0	0
695	8	B8	3	0	5	61	79	38	3	4	268	262	0	0	0	0	0	0	0	0
696	8	B8	3	0	6	61	79	38	4	4	197	203	0	0	0	0	0	0	0	0
697	8	B8	3	0	7	56	79	38	3	4	312	309	0	0	0	0	0	0	0	0
698	8	B8	3	0	8	50	79	38	3	4	361	356	0	0	0	0	0	0	0	0
699	8	B8	3	0	9	50	84	38	3	4	361	358	0	0	0	0	0	0	0	0
700	8	B8	3	0	10	50	82	33	3	4	352	345	0	0	0	0	0	0	0	0
701	8	B8	3	0	11	50	82	41	3	4	369	361	0	0	0	0	0	0	0	0
702	8	B8	3	0	12	45	82	41	3	4	399	408	0	0	0	0	0	0	0	0
703	8	B8	3	0	13	45	70	41	3	4	403	412	0	0	0	0	0	0	0	0
704	8	B8	3	0	14	45	70	33	3	4	386	383	0	0	0	0	0	0	0	0
705	8	B8	3	0	15	42	70	50	3	4	455	448	0	0	0	0	0	0	0	0
706	8	B8	3	0	16	40	70	70	3	4	656	662	0	0	0	0	0	0	0	0
707	8	B8	3	0	17	35	80	80	3	4	724	728	0	0	0	0	0	0	0	0
708	8	B8	3	0	18	32	85	85	3	4	718	715	0	0	0	0	0	0	0	0
709	8	B8	3	0	19	32	83	82	3	4	717	723	0	0	0	0	0	0	0	0
710	8	B8	3	0	20	32	83	82	3	3	717	711	0	0	0	0	0	0	0	0
711	8	B8	3	0	21	32	85	83	3	4	718	722	0	0	0	0	0	0	0	0
712	8	B8	3	0	22	32	85	83	3	4	718	709	0	0	0	0	0	0	0	0
713	8	B8	3	0	23	32	85	83	3	4	718	717	0	0	0	0	0	0	0	0
714	8	B8	3	0	24	32	85	83	3	4	718	715	0	0	0	0	0	0	0	0
715	8	B8	3	0	25	32	85	83	3	4	718	715	0	0	0	0	0	0	0	0
716	8	B8	3	0	26	32	85	83	3	4	718	722	0	0	0	0	0	0	0	0
717	8	B8	3	0	27	32	85	83	3	4	718	719	0	0	0	0	0	0	0	0
718	8	B8	3	0	28	32	85	83	3	4	718	720	0	0	0	0	0	0	0	0
719	8	B8	3	0	29	32	85	83	3	4	718	706	0	0	0	0	0	0	0	0
720	8	B8	3	0	30	32	85	83	3	4	718	720	0	0	0	0	0	0	0	0
721	9	B9	1	0	1	52	22	75	2	3	274	276	0	0	0	0	0	0	0	0
722	9	B9	1	0	2	60	30	77	2	3	236	235	0	0	0	0	0	0	0	0
723	9	B9	1	0	3	65	40	65	4	1	366	368	0	0	0	0	0	0	0	0
724	9	B9	1	0	4	85	55	70	2	1	369	360	0	0	0	0	0	0	0	0
725	9	B9	1	0	5	85	55	70	1	1	328	326	0	0	0	0	0	0	0	0
726	9	B9	1	0	6	80	50	65	3	3	417	417	0	0	0	0	0	0	0	0
727	9	B9	1	0	7	85	53	68	3	3	412	416	0	0	0	0	0	0	0	0
728	9	B9	1	0	8	90	70	75	3	4	391	385	0	0	0	0	0	0	0	0
729	9	B9	1	0	9	90	70	75	1	3	307	307	0	0	0	0	0	0	0	0
730	9	B9	1	0	10	90	70	75	4	3	378	387	0	0	0	0	0	0	0	0
731	9	B9	1	0	11	95	75	80	3	3	346	340	0	0	0	0	0	0	0	0
732	9	B9	1	0	12	85	67	65	3	3	461	467	0	0	0	0	0	0	0	0
733	9	B9	1	0	13	85	67	65	4	3	449	451	0	0	0	0	0	0	0	0
734	9	B9	1	0	14	85	67	65	2	3	419	418	0	0	0	0	0	0	0	0
735	9	B9	1	0	15	100	100	100	3	3	161	159	0	0	0	0	0	0	0	0
736	9	B9	1	0	16	100	100	70	3	3	215	210	0	0	0	0	0	0	0	0
737	9	B9	1	0	17	90	70	70	4	3	402	404	0	0	0	0	0	0	0	0
738	9	B9	1	0	18	82	67	61	3	3	498	500	0	0	0	0	0	0	0	0
739	9	B9	1	0	19	82	65	61	3	2	502	496	0	0	0	0	0	0	0	0
740	9	B9	1	0	20	82	65	61	3	1	502	497	0	0	0	0	0	0	0	0
741	9	B9	1	0	21	82	65	61	3	4	502	501	0	0	0	0	0	0	0	0
742	9	B9	1	0	22	66	65	61	3	3	540	539	0	0	0	0	0	0	0	0
743	9	B9	1	0	23	63	55	59	3	3	554	561	0	0	0	0	0	0	0	0
744	9	B9	1	0	24	60	48	48	3	3	646	647	0	0	0	0	0	0	0	0
745	9	B9	1	0	25	55	44	44	3	3	690	689	0	0	0	0	0	0	0	0
746	9	B9	1	0	26	53	42	42	2	3	664	666	0	0	0	0	0	0	0	0
747	9	B9	1	0	27	51	40	40	2	3	678	682	0	0	0	0	0	0	0	0
748	9	B9	1	0	28	49	38	38	2	3	691	696	0	0	0	0	0	0	0	0
749	9	B9	1	0	29	47	36	36	2	3	700	699	0	0	0	0	0	0	0	0
750	9	B9	1	0	30	45	34	34	2	3	707	705	0	0	0	0	0	0	0	0
751	9	B9	2	0	1	58	73	82	3	1	363	371	0	0	0	0	0	0	0	0
752	9	B9	2	0	2	48	63	70	3	3	583	585	0	0	0	0	0	0	0	0
753	9	B9	2	0	3	43	58	65	3	3	662	664	0	0	0	0	0	0	0	0
754	9	B9	2	0	4	40	55	62	3	3	695	693	0	0	0	0	0	0	0	0
755	9	B9	2	0	5	35	50	57	3	3	719	729	0	0	0	0	0	0	0	0
756	9	B9	2	0	6	29	44	51	3	3	696	708	0	0	0	0	0	0	0	0
757	9	B9	2	0	7	32	50	51	3	3	695	698	0	0	0	0	0	0	0	0
758	9	B9	2	0	8	35	52	53	3	3	708	708	0	0	0	0	0	0	0	0
759	9	B9	2	0	9	35	52	53	2	3	738	727	0	0	0	0	0	0	0	0
760	9	B9	2	0	10	35	52	53	2	2	738	740	0	0	0	0	0	0	0	0
761	9	B9	2	0	11	35	52	53	2	4	738	740	0	0	0	0	0	0	0	0
762	9	B9	2	0	12	35	52	53	4	4	667	657	0	0	0	0	0	0	0	0
763	9	B9	2	0	13	33	52	53	2	3	735	732	0	0	0	0	0	0	0	0
764	9	B9	2	0	14	36	50	51	2	3	732	732	0	0	0	0	0	0	0	0
765	9	B9	2	0	15	38	50	53	2	3	740	741	0	0	0	0	0	0	0	0
766	9	B9	2	0	16	42	47	50	2	3	717	722	0	0	0	0	0	0	0	0
767	9	B9	2	0	17	42	47	50	3	3	687	683	0	0	0	0	0	0	0	0
768	9	B9	2	0	18	42	45	48	2	3	708	707	0	0	0	0	0	0	0	0
769	9	B9	2	0	19	38	43	46	2	3	708	707	0	0	0	0	0	0	0	0
770	9	B9	2	0	20	38	49	51	2	3	732	731	0	0	0	0	0	0	0	0
771	9	B9	2	0	21	40	50	50	2	3	719	718	0	0	0	0	0	0	0	0
772	9	B9	2	0	22	40	50	50	4	3	648	649	0	0	0	0	0	0	0	0
773	9	B9	2	0	23	40	50	50	2	3	719	722	0	0	0	0	0	0	0	0
774	9	B9	2	0	24	38	48	48	2	3	713	716	0	0	0	0	0	0	0	0
775	9	B9	2	0	25	38	50	48	2	3	709	714	0	0	0	0	0	0	0	0
776	9	B9	2	0	26	38	43	43	2	3	678	684	0	0	0	0	0	0	0	0
777	9	B9	2	0	27	38	48	50	2	3	728	732	0	0	0	0	0	0	0	0
778	9	B9	2	0	28	38	48	50	2	2	728	730	0	0	0	0	0	0	0	0
779	9	B9	2	0	29	38	48	50	2	1	728	722	0	0	0	0	0	0	0	0
780	9	B9	2	0	30	38	48	50	2	3	728	735	0	0	0	0	0	0	0	0
781	9	B9	3	0	1	61	79	38	2	1	238	232	0	0	0	0	0	0	0	0
782	9	B9	3	0	2	41	68	28	2	1	365	365	0	0	0	0	0	0	0	0
783	9	B9	3	0	3	37	51	37	2	1	418	412	0	0	0	0	0	0	0	0
784	9	B9	3	0	4	70	77	63	2	1	340	331	0	0	0	0	0	0	0	0
785	9	B9	3	0	5	80	86	72	2	1	392	399	0	0	0	0	0	0	0	0
786	9	B9	3	0	6	61	71	56	2	1	338	341	0	0	0	0	0	0	0	0
787	9	B9	3	0	7	61	61	56	2	1	350	348	0	0	0	0	0	0	0	0
788	9	B9	3	0	8	61	61	56	3	1	380	371	0	0	0	0	0	0	0	0
789	9	B9	3	0	9	51	58	52	3	1	440	439	0	0	0	0	0	0	0	0
790	9	B9	3	0	10	45	52	46	3	1	461	455	0	0	0	0	0	0	0	0
791	9	B9	3	0	11	41	48	42	2	1	447	453	0	0	0	0	0	0	0	0
792	9	B9	3	0	12	38	45	39	3	1	488	484	0	0	0	0	0	0	0	0
793	9	B9	3	0	13	35	42	36	3	1	496	500	0	0	0	0	0	0	0	0
794	9	B9	3	0	14	32	39	33	2	1	472	470	0	0	0	0	0	0	0	0
795	9	B9	3	0	15	32	39	33	1	1	515	510	0	0	0	0	0	0	0	0
796	9	B9	3	0	16	29	36	30	1	1	518	516	0	0	0	0	0	0	0	0
797	9	B9	3	0	17	26	33	27	1	1	517	518	0	0	0	0	0	0	0	0
798	9	B9	3	0	18	23	36	24	1	1	467	461	0	0	0	0	0	0	0	0
799	9	B9	3	0	19	23	30	24	1	1	514	514	0	0	0	0	0	0	0	0
800	9	B9	3	0	20	20	27	21	1	1	507	505	0	0	0	0	0	0	0	0
801	9	B9	3	0	21	17	24	18	1	1	496	500	0	0	0	0	0	0	0	0
802	9	B9	3	0	22	14	21	15	4	1	398	407	0	0	0	0	0	0	0	0
803	9	B9	3	0	23	14	21	15	1	1	482	483	0	0	0	0	0	0	0	0
804	9	B9	3	0	24	17	21	20	1	1	508	516	0	0	0	0	0	0	0	0
805	9	B9	3	0	25	20	20	20	1	1	537	528	0	0	0	0	0	0	0	0
806	9	B9	3	0	26	18	18	18	1	1	521	520	0	0	0	0	0	0	0	0
807	9	B9	3	0	27	16	16	16	4	1	420	421	0	0	0	0	0	0	0	0
808	9	B9	3	0	28	16	16	16	2	1	461	463	0	0	0	0	0	0	0	0
809	9	B9	3	0	29	19	19	19	1	1	529	528	0	0	0	0	0	0	0	0
810	9	B9	3	0	30	20	21	21	1	1	534	533	0	0	0	0	0	0	0	0
811	10	B10	1	0	1	52	22	75	2	3	274	270	0	0	0	0	0	0	0	0
812	10	B10	1	0	2	52	22	75	2	3	274	267	0	0	0	0	0	0	0	0
813	10	B10	1	0	3	100	100	100	2	3	118	121	0	0	0	0	0	0	0	0
814	10	B10	1	0	4	50	80	80	1	3	379	392	0	0	0	0	0	0	0	0
815	10	B10	1	0	5	20	80	80	1	3	462	464	0	0	0	0	0	0	0	0
816	10	B10	1	0	6	20	90	90	1	3	371	372	0	0	0	0	0	0	0	0
817	10	B10	1	0	7	20	100	100	1	3	315	314	0	0	0	0	0	0	0	0
818	10	B10	1	0	8	20	85	85	1	3	413	410	0	0	0	0	0	0	0	0
819	10	B10	1	0	9	15	85	85	1	3	374	380	0	0	0	0	0	0	0	0
820	10	B10	1	0	10	20	85	85	2	3	454	459	0	0	0	0	0	0	0	0
821	10	B10	1	0	11	20	85	85	3	3	497	498	0	0	0	0	0	0	0	0
822	10	B10	1	0	12	20	85	85	4	3	484	487	0	0	0	0	0	0	0	0
823	10	B10	1	0	13	20	85	85	4	2	484	480	0	0	0	0	0	0	0	0
824	10	B10	1	0	14	20	85	85	4	4	484	485	0	0	0	0	0	0	0	0
825	10	B10	1	0	15	20	85	85	4	1	484	479	0	0	0	0	0	0	0	0
826	10	B10	1	0	16	30	90	90	4	2	479	486	0	0	0	0	0	0	0	0
827	10	B10	1	0	17	30	100	100	4	2	423	428	0	0	0	0	0	0	0	0
828	10	B10	1	0	18	30	80	80	4	2	569	567	0	0	0	0	0	0	0	0
829	10	B10	1	0	19	40	80	80	4	2	533	539	0	0	0	0	0	0	0	0
830	10	B10	1	0	20	25	80	80	4	2	560	556	0	0	0	0	0	0	0	0
831	10	B10	1	0	21	15	80	80	4	2	494	486	0	0	0	0	0	0	0	0
832	10	B10	1	0	22	20	80	80	1	3	462	468	0	0	0	0	0	0	0	0
833	10	B10	1	0	23	20	80	80	4	2	533	535	0	0	0	0	0	0	0	0
834	10	B10	1	0	24	20	75	75	4	2	586	582	0	0	0	0	0	0	0	0
835	10	B10	1	0	25	20	70	70	4	2	638	638	0	0	0	0	0	0	0	0
836	10	B10	1	0	26	20	65	65	4	2	688	687	0	0	0	0	0	0	0	0
837	10	B10	1	0	27	20	60	60	4	2	730	728	0	0	0	0	0	0	0	0
838	10	B10	1	0	28	20	55	55	4	2	765	766	0	0	0	0	0	0	0	0
839	10	B10	1	0	29	25	50	50	4	2	817	823	0	0	0	0	0	0	0	0
840	10	B10	1	0	30	35	50	50	4	2	817	824	0	0	0	0	0	0	0	0
841	10	B10	2	0	1	58	73	82	3	1	363	359	0	0	0	0	0	0	0	0
842	10	B10	2	0	2	58	50	50	3	1	558	561	0	0	0	0	0	0	0	0
843	10	B10	2	0	3	75	50	50	3	1	452	452	0	0	0	0	0	0	0	0
844	10	B10	2	0	4	75	50	30	3	1	249	243	0	0	0	0	0	0	0	0
845	10	B10	2	0	5	50	50	50	3	1	628	624	0	0	0	0	0	0	0	0
846	10	B10	2	0	6	50	50	50	1	1	671	674	0	0	0	0	0	0	0	0
847	10	B10	2	0	7	50	50	50	2	1	658	651	0	0	0	0	0	0	0	0
848	10	B10	2	0	8	50	50	50	4	1	587	585	0	0	0	0	0	0	0	0
849	10	B10	2	0	9	50	50	50	1	2	671	678	0	0	0	0	0	0	0	0
850	10	B10	2	0	10	50	50	50	1	3	671	671	0	0	0	0	0	0	0	0
851	10	B10	2	0	11	50	50	50	1	4	671	678	0	0	0	0	0	0	0	0
852	10	B10	2	0	12	50	50	50	1	1	671	669	0	0	0	0	0	0	0	0
853	10	B10	2	0	13	60	50	50	1	1	584	581	0	0	0	0	0	0	0	0
854	10	B10	2	0	14	50	60	50	1	1	662	667	0	0	0	0	0	0	0	0
855	10	B10	2	0	15	50	60	60	1	1	681	679	0	0	0	0	0	0	0	0
856	10	B10	2	0	16	50	60	60	1	2	681	674	0	0	0	0	0	0	0	0
857	10	B10	2	0	17	50	55	55	1	2	686	679	0	0	0	0	0	0	0	0
858	10	B10	2	0	18	50	55	55	1	1	686	681	0	0	0	0	0	0	0	0
859	10	B10	2	0	19	58	55	55	1	1	616	616	0	0	0	0	0	0	0	0
860	10	B10	2	0	20	55	55	55	1	1	643	644	0	0	0	0	0	0	0	0
861	10	B10	2	0	21	50	50	50	1	1	671	671	0	0	0	0	0	0	0	0
862	10	B10	2	0	22	50	60	60	1	1	681	679	0	0	0	0	0	0	0	0
863	10	B10	2	0	23	50	70	60	1	1	678	677	0	0	0	0	0	0	0	0
864	10	B10	2	0	24	50	70	70	1	1	608	609	0	0	0	0	0	0	0	0
865	10	B10	2	0	25	50	70	40	1	1	564	572	0	0	0	0	0	0	0	0
866	10	B10	2	0	26	50	70	40	1	1	564	554	0	0	0	0	0	0	0	0
867	10	B10	2	0	27	50	50	50	1	1	671	671	0	0	0	0	0	0	0	0
868	10	B10	2	0	28	50	50	50	4	1	587	582	0	0	0	0	0	0	0	0
869	10	B10	2	0	29	50	50	50	1	1	671	667	0	0	0	0	0	0	0	0
870	10	B10	2	0	30	50	50	50	1	1	671	667	0	0	0	0	0	0	0	0
871	10	B10	3	0	1	61	79	38	2	1	238	238	0	0	0	0	0	0	0	0
872	10	B10	3	0	2	50	50	50	2	1	433	429	0	0	0	0	0	0	0	0
873	10	B10	3	0	3	80	50	35	2	1	171	173	0	0	0	0	0	0	0	0
874	10	B10	3	0	4	80	50	35	2	1	171	173	0	0	0	0	0	0	0	0
875	10	B10	3	0	5	50	80	80	2	1	656	651	0	0	0	0	0	0	0	0
876	10	B10	3	0	6	50	85	85	2	1	663	658	0	0	0	0	0	0	0	0
877	10	B10	3	0	7	50	90	90	2	1	646	643	0	0	0	0	0	0	0	0
878	10	B10	3	0	8	45	85	85	2	1	693	692	0	0	0	0	0	0	0	0
879	10	B10	3	0	9	40	85	85	2	1	706	715	0	0	0	0	0	0	0	0
880	10	B10	3	0	10	35	85	85	2	1	701	704	0	0	0	0	0	0	0	0
881	10	B10	3	0	11	30	85	85	2	1	677	671	0	0	0	0	0	0	0	0
882	10	B10	3	0	12	35	90	85	2	1	700	697	0	0	0	0	0	0	0	0
883	10	B10	3	0	13	35	85	90	2	1	684	689	0	0	0	0	0	0	0	0
884	10	B10	3	0	14	35	85	85	2	2	701	704	0	0	0	0	0	0	0	0
885	10	B10	3	0	15	35	85	85	2	3	701	698	0	0	0	0	0	0	0	0
886	10	B10	3	0	16	35	85	85	2	4	701	698	0	0	0	0	0	0	0	0
887	10	B10	3	0	17	35	85	85	1	2	743	739	0	0	0	0	0	0	0	0
888	10	B10	3	0	18	35	85	85	3	2	731	728	0	0	0	0	0	0	0	0
889	10	B10	3	0	19	35	85	85	4	2	659	646	0	0	0	0	0	0	0	0
890	10	B10	3	0	20	35	90	85	1	2	743	738	0	0	0	0	0	0	0	0
891	10	B10	3	0	21	35	90	90	1	2	726	727	0	0	0	0	0	0	0	0
892	10	B10	3	0	22	30	90	90	1	2	702	701	0	0	0	0	0	0	0	0
893	10	B10	3	0	23	35	90	95	1	2	688	694	0	0	0	0	0	0	0	0
894	10	B10	3	0	24	35	95	90	1	2	726	728	0	0	0	0	0	0	0	0
895	10	B10	3	0	25	35	90	90	1	2	726	728	0	0	0	0	0	0	0	0
896	10	B10	3	0	26	35	85	90	1	2	726	726	0	0	0	0	0	0	0	0
897	10	B10	3	0	27	35	85	85	1	2	743	742	0	0	0	0	0	0	0	0
898	10	B10	3	0	28	35	85	80	1	2	736	742	0	0	0	0	0	0	0	0
899	10	B10	3	0	29	35	80	80	1	2	736	728	0	0	0	0	0	0	0	0
900	10	B10	3	0	30	35	85	75	1	2	705	706	0	0	0	0	0	0	0	0
901	11	B11	1	0	1	52	22	75	2	3	274	272	0	0	0	0	0	0	0	0
902	11	B11	1	0	2	60	30	70	4	3	296	291	0	0	0	0	0	0	0	0
903	11	B11	1	0	3	60	45	85	4	3	354	352	0	0	0	0	0	0	0	0
904	11	B11	1	0	4	70	50	90	2	3	310	310	0	0	0	0	0	0	0	0
905	11	B11	1	0	5	70	50	90	4	3	340	343	0	0	0	0	0	0	0	0
906	11	B11	1	0	6	70	55	95	4	3	370	369	0	0	0	0	0	0	0	0
907	11	B11	1	0	7	80	65	100	4	3	369	367	0	0	0	0	0	0	0	0
908	11	B11	1	0	8	90	65	100	3	3	375	372	0	0	0	0	0	0	0	0
909	11	B11	1	0	9	95	85	100	3	3	251	252	0	0	0	0	0	0	0	0
910	11	B11	1	0	10	90	80	100	3	3	292	287	0	0	0	0	0	0	0	0
911	11	B11	1	0	11	90	95	100	2	3	142	147	0	0	0	0	0	0	0	0
912	11	B11	1	0	12	90	95	100	4	3	172	169	0	0	0	0	0	0	0	0
913	11	B11	1	0	13	100	80	100	4	3	278	271	0	0	0	0	0	0	0	0
914	11	B11	1	0	14	100	85	90	4	4	241	230	0	0	0	0	0	0	0	0
915	11	B11	1	0	15	85	85	100	4	4	242	243	0	0	0	0	0	0	0	0
916	11	B11	1	0	16	100	100	100	3	3	161	157	0	0	0	0	0	0	0	0
917	11	B11	1	0	17	70	80	95	4	3	307	310	0	0	0	0	0	0	0	0
918	11	B11	1	0	18	70	85	95	4	3	267	269	0	0	0	0	0	0	0	0
919	11	B11	1	0	19	75	80	95	4	3	294	295	0	0	0	0	0	0	0	0
920	11	B11	1	0	20	75	85	95	4	3	254	243	0	0	0	0	0	0	0	0
921	11	B11	1	0	21	65	85	95	4	3	287	285	0	0	0	0	0	0	0	0
922	11	B11	1	0	22	65	90	95	4	3	250	247	0	0	0	0	0	0	0	0
923	11	B11	1	0	23	70	80	95	4	3	307	310	0	0	0	0	0	0	0	0
924	11	B11	1	0	24	70	80	99	4	3	306	308	0	0	0	0	0	0	0	0
925	11	B11	1	0	25	70	80	95	2	3	277	267	0	0	0	0	0	0	0	0
926	11	B11	1	0	26	75	85	95	2	3	224	231	0	0	0	0	0	0	0	0
927	11	B11	1	0	27	70	85	90	4	3	269	271	0	0	0	0	0	0	0	0
928	11	B11	1	0	28	70	90	95	4	3	230	232	0	0	0	0	0	0	0	0
929	11	B11	1	0	29	70	80	85	4	3	314	321	0	0	0	0	0	0	0	0
930	11	B11	1	0	30	70	82	85	4	3	298	304	0	0	0	0	0	0	0	0
931	11	B11	2	0	1	58	73	82	3	1	363	362	0	0	0	0	0	0	0	0
932	11	B11	2	0	2	58	73	82	1	1	406	408	0	0	0	0	0	0	0	0
933	11	B11	2	0	3	58	73	82	2	1	393	388	0	0	0	0	0	0	0	0
934	11	B11	2	0	4	58	73	82	4	1	322	317	0	0	0	0	0	0	0	0
935	11	B11	2	0	5	58	80	90	1	1	336	339	0	0	0	0	0	0	0	0
936	11	B11	2	0	6	60	70	75	1	1	466	470	0	0	0	0	0	0	0	0
937	11	B11	2	0	7	63	65	65	1	1	542	544	0	0	0	0	0	0	0	0
938	11	B11	2	0	8	67	60	60	1	1	543	544	0	0	0	0	0	0	0	0
939	11	B11	2	0	9	70	55	55	1	1	531	520	0	0	0	0	0	0	0	0
940	11	B11	2	0	10	67	60	57	1	1	547	553	0	0	0	0	0	0	0	0
941	11	B11	2	0	11	70	60	55	1	1	528	540	0	0	0	0	0	0	0	0
942	11	B11	2	0	12	65	58	52	1	1	549	538	0	0	0	0	0	0	0	0
943	11	B11	2	0	13	65	60	57	2	1	548	559	0	0	0	0	0	0	0	0
944	11	B11	2	0	14	65	55	55	2	1	549	554	0	0	0	0	0	0	0	0
945	11	B11	2	0	15	65	55	55	3	1	519	516	0	0	0	0	0	0	0	0
946	11	B11	2	0	16	65	55	55	4	1	478	472	0	0	0	0	0	0	0	0
947	11	B11	2	0	17	60	55	55	2	1	587	584	0	0	0	0	0	0	0	0
948	11	B11	2	0	18	55	50	50	2	1	615	610	0	0	0	0	0	0	0	0
949	11	B11	2	0	19	50	45	45	2	1	627	626	0	0	0	0	0	0	0	0
950	11	B11	2	0	20	45	40	50	2	1	723	715	0	0	0	0	0	0	0	0
951	11	B11	2	0	21	38	37	53	2	1	780	778	0	0	0	0	0	0	0	0
952	11	B11	2	0	22	30	30	53	2	1	810	806	0	0	0	0	0	0	0	0
953	11	B11	2	0	23	22	22	53	2	1	819	827	0	0	0	0	0	0	0	0
954	11	B11	2	0	24	20	20	50	2	1	803	797	0	0	0	0	0	0	0	0
955	11	B11	2	0	25	20	20	57	2	1	826	833	0	0	0	0	0	0	0	0
956	11	B11	2	0	26	20	20	63	2	1	809	808	0	0	0	0	0	0	0	0
957	11	B11	2	0	27	15	15	60	2	1	814	814	0	0	0	0	0	0	0	0
958	11	B11	2	0	28	13	17	60	2	1	783	779	0	0	0	0	0	0	0	0
959	11	B11	2	0	29	20	15	60	2	1	859	851	0	0	0	0	0	0	0	0
960	11	B11	2	0	30	20	12	60	2	1	876	875	0	0	0	0	0	0	0	0
961	11	B11	3	0	1	61	79	38	2	1	238	236	0	0	0	0	0	0	0	0
962	11	B11	3	0	2	61	79	38	3	1	268	266	0	0	0	0	0	0	0	0
963	11	B11	3	0	3	61	79	38	4	1	197	207	0	0	0	0	0	0	0	0
964	11	B11	3	0	4	61	65	38	3	1	276	278	0	0	0	0	0	0	0	0
965	11	B11	3	0	5	61	65	50	3	1	326	325	0	0	0	0	0	0	0	0
966	11	B11	3	0	6	61	65	75	3	1	571	569	0	0	0	0	0	0	0	0
967	11	B11	3	0	7	61	65	90	3	1	591	587	0	0	0	0	0	0	0	0
968	11	B11	3	0	8	61	45	90	3	1	664	663	0	0	0	0	0	0	0	0
969	11	B11	3	0	9	61	35	90	3	1	740	742	0	0	0	0	0	0	0	0
970	11	B11	3	0	10	61	30	95	3	1	741	733	0	0	0	0	0	0	0	0
971	11	B11	3	0	11	61	25	90	3	1	810	814	0	0	0	0	0	0	0	0
972	11	B11	3	0	12	61	17	90	3	1	832	836	0	0	0	0	0	0	0	0
973	11	B11	3	0	13	70	15	90	3	1	763	761	0	0	0	0	0	0	0	0
974	11	B11	3	0	14	65	20	90	3	1	796	793	0	0	0	0	0	0	0	0
975	11	B11	3	0	15	40	20	90	3	1	966	963	0	0	0	0	0	0	0	0
976	11	B11	3	0	16	30	20	90	3	1	936	935	0	0	0	0	0	0	0	0
977	11	B11	3	0	17	30	15	90	3	1	938	937	0	0	0	0	0	0	0	0
978	11	B11	3	0	18	26	12	88	3	1	911	913	0	0	0	0	0	0	0	0
979	11	B11	3	0	19	26	15	88	3	1	919	917	0	0	0	0	0	0	0	0
980	11	B11	3	0	20	26	15	92	3	1	896	898	0	0	0	0	0	0	0	0
981	11	B11	3	0	21	30	15	90	3	1	938	946	0	0	0	0	0	0	0	0
982	11	B11	3	0	22	32	14	90	3	1	948	943	0	0	0	0	0	0	0	0
983	11	B11	3	0	23	34	15	90	3	1	958	962	0	0	0	0	0	0	0	0
984	11	B11	3	0	24	36	16	90	3	1	966	960	0	0	0	0	0	0	0	0
985	11	B11	3	0	25	37	15	90	3	1	966	962	0	0	0	0	0	0	0	0
986	11	B11	3	0	26	39	15	90	3	1	968	967	0	0	0	0	0	0	0	0
987	11	B11	3	0	27	41	14	90	3	1	965	958	0	0	0	0	0	0	0	0
988	11	B11	3	0	28	41	16	90	3	1	968	972	0	0	0	0	0	0	0	0
989	11	B11	3	0	29	43	18	90	3	1	963	962	0	0	0	0	0	0	0	0
990	11	B11	3	0	30	41	18	90	3	1	968	969	0	0	0	0	0	0	0	0
991	12	B12	1	0	1	52	22	75	2	3	274	269	0	0	0	0	0	0	0	0
992	12	B12	1	0	2	52	22	71	1	1	251	253	0	0	0	0	0	0	0	0
993	12	B12	1	0	3	52	22	71	2	1	292	288	0	0	0	0	0	0	0	0
994	12	B12	1	0	4	52	22	71	3	1	334	334	0	0	0	0	0	0	0	0
995	12	B12	1	0	5	52	22	71	4	1	322	316	0	0	0	0	0	0	0	0
996	12	B12	1	0	6	52	22	70	3	2	340	337	0	0	0	0	0	0	0	0
997	12	B12	1	0	7	52	22	70	3	3	340	334	0	0	0	0	0	0	0	0
998	12	B12	1	0	8	52	22	70	3	4	340	324	0	0	0	0	0	0	0	0
999	12	B12	1	0	9	90	20	20	3	1	408	404	0	0	0	0	0	0	0	0
1000	12	B12	1	0	10	100	3	20	3	1	391	393	0	0	0	0	0	0	0	0
1001	12	B12	1	0	11	80	25	20	3	1	429	428	0	0	0	0	0	0	0	0
1002	12	B12	1	0	12	80	25	20	4	2	416	420	0	0	0	0	0	0	0	0
1003	12	B12	1	0	13	80	25	20	4	1	416	413	0	0	0	0	0	0	0	0
1004	12	B12	1	0	14	80	25	20	3	1	429	419	0	0	0	0	0	0	0	0
1005	12	B12	1	0	15	80	25	20	1	1	345	343	0	0	0	0	0	0	0	0
1006	12	B12	1	0	16	80	60	20	3	1	644	649	0	0	0	0	0	0	0	0
1007	12	B12	1	0	17	80	80	20	3	1	562	551	0	0	0	0	0	0	0	0
1008	12	B12	1	0	18	80	50	10	3	1	482	487	0	0	0	0	0	0	0	0
1009	12	B12	1	0	19	80	60	25	3	1	691	687	0	0	0	0	0	0	0	0
1010	12	B12	1	0	20	80	60	35	3	1	729	728	0	0	0	0	0	0	0	0
1011	12	B12	1	0	21	80	60	43	3	1	691	692	0	0	0	0	0	0	0	0
1012	12	B12	1	0	22	75	65	38	3	1	730	734	0	0	0	0	0	0	0	0
1013	12	B12	1	0	23	75	65	38	3	3	730	725	0	0	0	0	0	0	0	0
1014	12	B12	1	0	24	75	65	38	3	2	730	734	0	0	0	0	0	0	0	0
1015	12	B12	1	0	25	75	65	38	3	4	730	733	0	0	0	0	0	0	0	0
1016	12	B12	1	0	26	75	70	38	3	4	715	714	0	0	0	0	0	0	0	0
1017	12	B12	1	0	27	73	63	36	3	1	742	737	0	0	0	0	0	0	0	0
1018	12	B12	1	0	28	73	63	36	2	1	700	702	0	0	0	0	0	0	0	0
1019	12	B12	1	0	29	73	63	36	4	1	730	727	0	0	0	0	0	0	0	0
1020	12	B12	1	0	30	73	63	36	4	3	730	724	0	0	0	0	0	0	0	0
1021	12	B12	2	0	1	58	73	82	3	1	363	368	0	0	0	0	0	0	0	0
1022	12	B12	2	0	2	80	80	80	1	1	306	314	0	0	0	0	0	0	0	0
1023	12	B12	2	0	3	30	80	80	1	1	550	552	0	0	0	0	0	0	0	0
1024	12	B12	2	0	4	30	90	70	1	1	661	655	0	0	0	0	0	0	0	0
1025	12	B12	2	0	5	35	85	60	1	1	745	742	0	0	0	0	0	0	0	0
1026	12	B12	2	0	6	35	85	60	2	1	732	734	0	0	0	0	0	0	0	0
1027	12	B12	2	0	7	35	85	60	3	1	702	688	0	0	0	0	0	0	0	0
1028	12	B12	2	0	8	35	85	60	4	1	661	647	0	0	0	0	0	0	0	0
1029	12	B12	2	0	9	35	85	60	1	2	745	742	0	0	0	0	0	0	0	0
1030	12	B12	2	0	10	35	85	60	1	3	745	741	0	0	0	0	0	0	0	0
1031	12	B12	2	0	11	35	85	60	1	4	745	744	0	0	0	0	0	0	0	0
1032	12	B12	2	0	12	40	85	55	1	4	741	742	0	0	0	0	0	0	0	0
1033	12	B12	2	0	13	45	85	50	1	4	696	696	0	0	0	0	0	0	0	0
1034	12	B12	2	0	14	35	85	55	1	4	747	756	0	0	0	0	0	0	0	0
1035	12	B12	2	0	15	35	75	55	1	4	747	742	0	0	0	0	0	0	0	0
1036	12	B12	2	0	16	35	85	60	1	4	745	738	0	0	0	0	0	0	0	0
1037	12	B12	2	0	17	30	85	55	1	4	734	722	0	0	0	0	0	0	0	0
1038	12	B12	2	0	18	35	85	55	1	1	747	747	0	0	0	0	0	0	0	0
1039	12	B12	2	0	19	34	83	53	1	1	740	730	0	0	0	0	0	0	0	0
1040	12	B12	2	0	20	36	86	56	1	1	749	758	0	0	0	0	0	0	0	0
1041	12	B12	2	0	21	36	87	57	1	1	750	748	0	0	0	0	0	0	0	0
1042	12	B12	2	0	22	35	87	58	1	1	749	742	0	0	0	0	0	0	0	0
1043	12	B12	2	0	23	35	86	56	1	1	749	743	0	0	0	0	0	0	0	0
1044	12	B12	2	0	24	35	86	56	2	4	736	728	0	0	0	0	0	0	0	0
1045	12	B12	2	0	25	35	86	56	2	2	736	730	0	0	0	0	0	0	0	0
1046	12	B12	2	0	26	35	86	56	2	3	736	737	0	0	0	0.1	0	0	0	1
1047	12	B12	2	0	27	35	86	56	1	4	749	752	0	0	0	0	0	0	0	0
1048	12	B12	2	0	28	35	87	56	1	4	749	741	0	0	0	0	0	0	0	0
1049	12	B12	2	0	29	35	86	57	1	4	749	753	0	0	0	0	0	0	0	0
1050	12	B12	2	0	30	35	86	56	1	4	749	749	0	0	0	0	0	0	0	0
1051	12	B12	3	0	1	61	79	38	2	1	238	238	0	0	0	0	0	0	0	0
1052	12	B12	3	0	2	80	30	30	2	1	309	299	0	0	0	0	0	0	0	0
1053	12	B12	3	0	3	30	80	80	2	1	670	664	0	0	0	0	0	0	0	0
1054	12	B12	3	0	4	35	85	85	2	1	701	698	0	0	0	0	0	0	0	0
1055	12	B12	3	0	5	35	90	90	2	1	683	683	0	0	0	0	0	0	0	0
1056	12	B12	3	0	6	35	87	87	2	1	697	703	0	0	0	0	0	0	0	0
1057	12	B12	3	0	7	40	87	87	2	1	702	701	0	0	0	0	0	0	0	0
1058	12	B12	3	0	8	40	87	87	1	1	745	755	0	0	0	0	0	0	0	0
1059	12	B12	3	0	9	40	87	87	3	1	732	727	0	0	0	0	0	0	0	0
1060	12	B12	3	0	10	40	87	87	4	1	661	663	0	0	0	0	0	0	0	0
1061	12	B12	3	0	11	40	87	87	1	2	745	747	0	0	0	0	0	0	0	0
1062	12	B12	3	0	12	40	87	87	1	3	745	734	0	0	0	0	0	0	0	0
1063	12	B12	3	0	13	40	87	87	1	4	745	740	0	0	0	0	0	0	0	0
1064	12	B12	3	0	14	40	87	87	1	1	745	748	0	0	0	0	0	0	0	0
1065	12	B12	3	0	15	38	87	87	1	1	745	744	0	0	0	0	0	0	0	0
1066	12	B12	3	0	16	35	87	87	1	1	739	729	0	0	0	0	0	0	0	0
1067	12	B12	3	0	17	40	88	86	1	1	747	739	0	0	0	0	0	0	0	0
1068	12	B12	3	0	18	38	87	85	1	1	749	749	0	0	0	0	0	0	0	0
1069	12	B12	3	0	19	38	87	83	1	1	749	742	0	0	0	0	0	0	0	0
1070	12	B12	3	0	20	38	83	85	1	1	749	757	0	0	0	0	0	0	0	0
1071	12	B12	3	0	21	38	80	85	1	1	749	748	0	0	0	0	0	0	0	0
1072	12	B12	3	0	22	38	82	86	1	1	748	746	0	0	0	0	0	0	0	0
1073	12	B12	3	0	23	37	83	87	1	1	744	741	0	0	0	0	0	0	0	0
1074	12	B12	3	0	24	37	83	86	1	1	746	745	0	0	0	0	0	0	0	0
1075	12	B12	3	0	25	37	82	87	1	1	744	750	0	0	0	0	0	0	0	0
1076	12	B12	3	0	26	36	82	88	1	1	739	745	0	0	0	0	0	0	0	0
1077	12	B12	3	0	27	35	83	87	1	1	739	739	0	0	0	0	0	0	0	0
1078	12	B12	3	0	28	37	83	88	1	1	741	747	0	0	0	0	0	0	0	0
1079	12	B12	3	0	29	37	82	88	1	1	741	742	0	0	0	0	0	0	0	0
1080	12	B12	3	0	30	37	82	87	1	1	744	743	0	0	0	0	0	0	0	0
1081	13	B13	1	0	1	52	22	75	2	3	274	274	0	0	0	0	0	0	0	0
1082	13	B13	1	0	2	52	45	75	2	3	409	413	0	0	0	0	0	0	0	0
1083	13	B13	1	0	3	52	35	75	2	3	333	338	0	0	0	0	0	0	0	0
1084	13	B13	1	0	4	52	45	75	2	3	409	410	0	0	0	0	0	0	0	0
1085	13	B13	1	0	5	55	55	75	2	3	454	451	0	0	0	0	0	0	0	0
1086	13	B13	1	0	6	55	70	75	2	3	459	454	0	0	0	0	0	0	0	0
1087	13	B13	1	0	7	65	70	75	2	3	395	387	0	0	0	0	0	0	0	0
1088	13	B13	1	0	8	45	70	75	2	3	546	537	0	0	0	0	0	0	0	0
1089	13	B13	1	0	9	35	70	75	2	3	612	617	0	0	0	0	0	0	0	0
1090	13	B13	1	0	10	25	70	75	2	3	612	614	0	0	0	0	0	0	0	0
1091	13	B13	1	0	11	30	70	75	2	3	622	622	0	0	0	0	0	0	0	0
1092	13	B13	1	0	12	30	70	85	2	3	599	590	0	0	0	0	0	0	0	0
1093	13	B13	1	0	13	30	75	75	2	3	592	593	0	0	0	0	0	0	0	0
1094	13	B13	1	0	14	30	70	75	2	1	622	622	0	0	0	0	0	0	0	0
1095	13	B13	1	0	15	30	70	75	2	3	622	620	0	0	0	0	0	0	0	0
1096	13	B13	1	0	16	30	70	75	2	2	622	619	0	0	0	0	0	0	0	0
1097	13	B13	1	0	17	30	70	75	2	4	622	624	0	0	0	0	0	0	0	0
1098	13	B13	1	0	18	30	70	75	1	1	581	587	0	0	0	0	0	0	0	0
1099	13	B13	1	0	19	30	70	75	3	1	664	667	0	0	0	0	0	0	0	0
1100	13	B13	1	0	20	30	70	75	4	1	652	660	0	0	0	0	0	0	0	0
1101	13	B13	1	0	21	30	70	75	2	1	622	627	0	0	0	0	0	0	0	0
1102	13	B13	1	0	22	35	70	75	3	1	655	649	0	0	0	0	0	0	0	0
1103	13	B13	1	0	23	28	70	75	3	1	663	662	0	0	0	0	0	0	0	0
1104	13	B13	1	0	24	25	70	75	3	1	655	662	0	0	0	0	0	0	0	0
1105	13	B13	1	0	25	27	75	75	3	1	631	633	0	0	0	0	0	0	0	0
1106	13	B13	1	0	26	27	71	80	3	1	641	647	0	0	0	0	0	0	0	0
1107	13	B13	1	0	27	27	70	75	3	1	661	652	0	0	0	0	0	0	0	0
1108	13	B13	1	0	28	27	70	75	3	1	661	659	0	0	0	0	0	0	0	0
1109	13	B13	1	0	29	27	70	75	3	1	661	664	0	0	0	0	0	0	0	0
1110	13	B13	1	0	30	27	70	75	3	1	661	657	0	0	0	0	0	0	0	0
1111	13	B13	2	0	1	58	73	82	3	1	363	368	0	0	0	0	0	0	0	0
1112	13	B13	2	0	2	58	73	82	3	2	363	360	0	0	0	0	0	0	0	0
1113	13	B13	2	0	3	58	73	82	3	3	363	361	0	0	0	0	0	0	0	0
1114	13	B13	2	0	4	58	73	82	3	4	363	361	0	0	0	0	0	0	0	0
1115	13	B13	2	0	5	58	73	82	1	1	406	410	0	0	0	0	0	0	0	0
1116	13	B13	2	0	6	58	73	82	3	1	363	362	0	0	0	0	0	0	0	0
1117	13	B13	2	0	7	58	73	82	4	1	322	326	0	0	0	0	0	0	0	0
1118	13	B13	2	0	8	80	73	82	1	1	285	285	0	0	0	0	0	0	0	0
1119	13	B13	2	0	9	45	73	82	1	1	513	513	0	0	0	0	0	0	0	0
1120	13	B13	2	0	10	35	73	82	1	1	543	546	0	0	0	0	0	0	0	0
1121	13	B13	2	0	11	30	73	82	1	1	529	523	0	0	0	0	0	0	0	0
1122	13	B13	2	0	12	35	85	82	1	1	542	540	0	0	0	0	0	0	0	0
1123	13	B13	2	0	13	35	80	82	1	1	542	541	0	0	0	0	0	0	0	0
1124	13	B13	2	0	14	35	68	82	1	1	543	546	0	0	0	0	0	0	0	0
1125	13	B13	2	0	15	35	55	82	1	1	549	545	0	0	0	0	0	0	0	0
1126	13	B13	2	0	16	35	60	90	1	1	476	477	0	0	0	0	0	0	0	0
1127	13	B13	2	0	17	35	60	65	1	1	721	718	0	0	0	0	0	0	0	0
1128	13	B13	2	0	18	35	60	45	1	1	687	684	0	0	0	0	0	0	0	0
1129	13	B13	2	0	19	35	60	55	1	1	750	747	0	0	0	0	0	0	0	0
1130	13	B13	2	0	20	35	60	55	1	1	750	752	0	0	0	0	0	0	0	0
1131	13	B13	2	0	21	35	60	50	1	1	728	732	0	0	0	0	0	0	0	0
1132	13	B13	2	0	22	35	60	57	1	1	752	748	0	0	0	0	0	0	0	0
1133	13	B13	2	0	23	35	60	56	1	1	751	739	0	0	0	0	0	0	0	0
1134	13	B13	2	0	24	35	60	55	1	1	750	751	0	0	0	0	0	0	0	0
1135	13	B13	2	0	25	35	60	55	1	1	750	745	0	0	0	0	0	0	0	0
1136	13	B13	2	0	26	35	60	55	1	1	750	745	0	0	0	0	0	0	0	0
1137	13	B13	2	0	27	35	60	54	1	1	747	744	0	0	0	0	0	0	0	0
1138	13	B13	2	0	28	35	60	55	1	1	750	751	0	0	0	0	0	0	0	0
1139	13	B13	2	0	29	35	60	55	1	1	750	749	0	0	0	0	0	0	0	0
1140	13	B13	2	0	30	35	60	55	1	1	750	752	0	0	0	0	0	0	0	0
1141	13	B13	3	0	1	61	79	38	2	1	238	246	0	0	0	0	0	0	0	0
1142	13	B13	3	0	2	61	50	38	2	1	290	285	0	0	0	0	0	0	0	0
1143	13	B13	3	0	3	61	35	38	2	1	394	392	0	0	0	0	0	0	0	0
1144	13	B13	3	0	4	61	20	38	2	1	484	488	0	0	0	0	0	0	0	0
1145	13	B13	3	0	5	61	15	38	2	1	485	490	0	0	0	0	0	0	0	0
1146	13	B13	3	0	6	61	10	38	2	1	470	465	0	0	0	0	0	0	0	0
1147	13	B13	3	0	7	45	15	38	2	1	609	610	0	0	0	0	0	0	0	0
1148	13	B13	3	0	8	35	15	38	2	1	616	605	0	0	0	0	0	0	0	0
1149	13	B13	3	0	9	40	15	38	2	1	622	618	0	0	0	0	0	0	0	0
1150	13	B13	3	0	10	40	15	25	2	1	608	601	0	0	0	0	0	0	0	0
1151	13	B13	3	0	11	40	15	45	2	1	645	647	0	0	0	0	0	0	0	0
1152	13	B13	3	0	12	40	15	50	2	1	672	669	0	0	0	0	0	0	0	0
1153	13	B13	3	0	13	40	15	65	2	1	814	807	0	0	0	0	0	0	0	0
1154	13	B13	3	0	14	40	15	75	2	1	917	926	0	0	0	0	0	0	0	0
1155	13	B13	3	0	15	40	15	80	2	1	947	948	0	0	0	0	0	0	0	0
1156	13	B13	3	0	16	40	15	90	2	1	938	934	0	0	0	0	0	0	0	0
1157	13	B13	3	0	17	40	15	85	2	1	955	960	0	0	0	0	0	0	0	0
1158	13	B13	3	0	18	40	15	85	3	1	985	981	0	0	0	0	0	0	0	0
1159	13	B13	3	0	19	40	15	85	3	1	985	986	0	0	0	0	0	0	0	0
1160	13	B13	3	0	20	40	15	85	3	1	985	987	0	0	0	0	0	0	0	0
1161	13	B13	3	0	21	40	15	85	3	1	985	985	0	0	0	0	0	0	0	0
1162	13	B13	3	0	22	40	15	85	3	1	985	981	0	0	0	0	0	0	0	0
1163	13	B13	3	0	23	40	15	85	3	1	985	984	0	0	0	0	0	0	0	0
1164	13	B13	3	0	24	40	15	85	3	1	985	979	0	0	0	0	0	0	0	0
1165	13	B13	3	0	25	40	15	85	3	1	985	988	0	0	0	0	0	0	0	0
1166	13	B13	3	0	26	40	15	85	3	1	985	979	0	0	0	0	0	0	0	0
1167	13	B13	3	0	27	40	15	85	3	1	985	982	0	0	0	0	0	0	0	0
1168	13	B13	3	0	28	40	15	85	3	1	985	985	0	0	0	0.1	0	0	0	1
1169	13	B13	3	0	29	40	15	85	3	1	985	984	0	0	0	0	0	0	0	0
1170	13	B13	3	0	30	40	15	85	3	1	985	985	0	0	0	0	0	0	0	0
1171	14	B14	1	0	1	52	22	75	2	3	274	271	0	0	0	0	0	0	0	0
1172	14	B14	1	0	2	60	70	50	2	3	634	636	0	0	0	0	0	0	0	0
1173	14	B14	1	0	3	70	80	60	2	3	409	406	0	0	0	0	0	0	0	0
1174	14	B14	1	0	4	70	70	60	2	3	476	473	0	0	0	0	0	0	0	0
1175	14	B14	1	0	5	80	70	50	2	3	566	558	0	0	0	0	0	0	0	0
1176	14	B14	1	0	6	80	70	40	2	3	655	655	0	0	0	0	0	0	0	0
1177	14	B14	1	0	7	80	70	40	2	1	655	661	0	0	0	0	0	0	0	0
1178	14	B14	1	0	8	80	70	40	4	1	685	691	0	0	0	0	0	0	0	0
1179	14	B14	1	0	9	80	75	40	4	1	656	647	0	0	0	0	0	0	0	0
1180	14	B14	1	0	10	80	65	40	4	1	701	702	0	0	0	0	0	0	0	0
1181	14	B14	1	0	11	80	60	40	4	1	699	707	0	0	0	0	0	0	0	0
1182	14	B14	1	0	12	80	55	40	4	1	680	680	0	0	0	0	0	0	0	0
1183	14	B14	1	0	13	80	60	45	4	1	661	665	0	0	0	0	0	0	0	0
1184	14	B14	1	0	14	80	60	40	4	1	699	699	0	0	0	0	0	0	0	0
1185	14	B14	1	0	15	75	60	40	4	1	707	709	0	0	0	0	0	0	0	0
1186	14	B14	1	0	16	70	60	40	4	1	719	724	0	0	0	0	0	0	0	0
1187	14	B14	1	0	17	65	60	40	4	1	739	730	0	0	0	0	0	0	0	0
1188	14	B14	1	0	18	60	60	40	4	1	767	766	0	0	0	0	0	0	0	0
1189	14	B14	1	0	19	55	60	40	4	1	804	807	0	0	0	0	0	0	0	0
1190	14	B14	1	0	20	50	60	40	4	1	847	843	0	0	0	0	0	0	0	0
1191	14	B14	1	0	21	45	60	40	4	1	891	889	0	0	0	0	0	0	0	0
1192	14	B14	1	0	22	40	60	40	4	1	930	930	0	0	0	0	0	0	0	0
1193	14	B14	1	0	23	35	60	40	4	1	957	956	0	0	0	0	0	0	0	0
1194	14	B14	1	0	24	30	60	40	4	1	966	966	0	0	0	0	0	0	0	0
1195	14	B14	1	0	25	25	60	40	4	1	957	953	0	0	0	0	0	0	0	0
1196	14	B14	1	0	26	30	60	40	4	1	966	974	0	0	0	0	0	0	0	0
1197	14	B14	1	0	27	30	60	40	4	1	966	967	0	0	0	0	0	0	0	0
1198	14	B14	1	0	28	30	60	40	4	1	966	978	0	0	0	0	0	0	0	0
1199	14	B14	1	0	29	30	60	40	4	1	966	963	0	0	0	0	0	0	0	0
1200	14	B14	1	0	30	30	60	40	4	1	966	973	0	0	0	0	0	0	0	0
1201	14	B14	2	0	1	58	73	82	3	1	363	372	0	0	0	0	0	0	0	0
1202	14	B14	2	0	2	50	50	40	3	2	534	528	0	0	0	0	0	0	0	0
1203	14	B14	2	0	3	40	50	40	3	2	595	599	0	0	0	0	0	0	0	0
1204	14	B14	2	0	4	40	40	40	3	2	622	618	0	0	0	0	0	0	0	0
1205	14	B14	2	0	5	40	40	30	3	2	514	516	0	0	0	0	0	0	0	0
1206	14	B14	2	0	6	40	40	45	3	4	675	672	0	0	0	0	0	0	0	0
1207	14	B14	2	0	7	40	45	45	3	4	658	652	0	0	0	0	0	0	0	0
1208	14	B14	2	0	8	35	35	45	3	4	705	701	0	0	0	0	0	0	0	0
1209	14	B14	2	0	9	35	35	45	1	4	747	736	0	0	0	0	0	0	0	0
1210	14	B14	2	0	10	35	30	45	1	4	779	786	0	0	0	0	0	0	0	0
1211	14	B14	2	0	11	35	30	45	1	3	779	776	0	0	0	0	0	0	0	0
1212	14	B14	2	0	12	35	30	45	1	2	779	777	0	0	0	0	0	0	0	0
1213	14	B14	2	0	13	35	30	45	1	1	779	786	0	0	0	0	0	0	0	0
1214	14	B14	2	0	14	30	30	40	1	1	713	712	0	0	0	0	0	0	0	0
1215	14	B14	2	0	15	40	30	40	1	1	720	707	0	0	0	0	0	0	0	0
1216	14	B14	2	0	16	35	25	40	1	1	764	762	0	0	0	0	0	0	0	0
1217	14	B14	2	0	17	35	20	40	1	1	804	806	0	0	0	0	0	0	0	0
1218	14	B14	2	0	18	35	15	40	1	1	841	842	0	0	0	0	0	0	0	0
1219	14	B14	2	0	19	35	15	40	1	4	841	837	0	0	0	0	0	0	0	0
1220	14	B14	2	0	20	35	10	40	1	1	868	864	0	0	0	0	0	0	0	0
1221	14	B14	2	0	21	35	10	35	1	1	812	816	0	0	0	0	0	0	0	0
1222	14	B14	2	0	22	35	5	40	1	1	880	880	0	0	0	0	0	0	0	0
1223	14	B14	2	0	23	35	1	40	3	1	835	834	0	0	0	0	0	0	0	0
1224	14	B14	2	0	24	35	1	40	4	1	794	791	0	0	0	0	0	0	0	0
1225	14	B14	2	0	25	35	1	40	1	1	878	873	0	0	0	0	0	0	0	0
1226	14	B14	2	0	26	30	1	40	1	1	864	867	0	0	0	0	0	0	0	0
1227	14	B14	2	0	27	40	1	40	1	1	872	875	0	0	0	0	0	0	0	0
1228	14	B14	2	0	28	45	1	40	1	1	848	849	0	0	0	0	0	0	0	0
1229	14	B14	2	0	29	40	1	40	1	1	872	880	0	0	0	0	0	0	0	0
1230	14	B14	2	0	30	40	1	45	1	1	925	929	0	0	0	0	0	0	0	0
1231	14	B14	3	0	1	61	79	38	2	1	238	235	0	0	0	0	0	0	0	0
1232	14	B14	3	0	2	50	50	38	2	1	383	378	0	0	0	0	0	0	0	0
1233	14	B14	3	0	3	60	50	50	2	1	348	343	0	0	0	0	0	0	0	0
1234	14	B14	3	0	4	31	24	50	2	1	633	641	0	0	0	0	0	0	0	0
1235	14	B14	3	0	5	20	24	50	2	1	546	537	0	0	0	0	0	0	0	0
1236	14	B14	3	0	6	25	18	50	2	1	607	601	0	0	0	0	0	0	0	0
1237	14	B14	3	0	7	25	18	50	1	1	649	647	0	0	0	0	0	0	0	0
1238	14	B14	3	0	8	25	18	50	3	1	637	636	0	0	0	0	0	0	0	0
1239	14	B14	3	0	9	25	18	50	3	2	637	641	0	0	0	0	0	0	0	0
1240	14	B14	3	0	10	25	18	50	3	3	637	635	0	0	0	0	0	0	0	0
1241	14	B14	3	0	11	25	18	50	3	4	637	634	0	0	0	0	0	0	0	0
1242	14	B14	3	0	12	25	18	70	3	2	834	827	0	0	0	0	0	0	0	0
1243	14	B14	3	0	13	25	18	80	3	2	912	918	0	0	0	0	0	0	0	0
1244	14	B14	3	0	14	25	18	90	3	2	902	906	0	0	0	0	0	0	0	0
1245	14	B14	3	0	15	25	18	80	3	2	912	915	0	0	0	0	0	0	0	0
1246	14	B14	3	0	16	25	18	85	3	2	919	921	0	0	0	0	0	0	0	0
1247	14	B14	3	0	17	20	18	85	3	2	875	876	0	0	0	0	0	0	0	0
1248	14	B14	3	0	18	30	18	85	3	2	956	959	0	0	0	0	0	0	0	0
1249	14	B14	3	0	19	35	18	85	3	2	980	976	0	0	0	0	0	0	0	0
1250	14	B14	3	0	20	40	18	85	3	2	986	993	0	0	0	0	0	0	0	0
1251	14	B14	3	0	21	40	18	85	3	2	986	987	0	0	0	0	0	0	0	0
1252	14	B14	3	0	22	40	18	85	3	2	986	994	0	0	0	0	0	0	0	0
1253	14	B14	3	0	23	40	18	85	3	2	986	990	0	0	0	0	0	0	0	0
1254	14	B14	3	0	24	40	18	85	3	2	986	991	0	0	0	0	0	0	0	0
1255	14	B14	3	0	25	40	18	85	3	2	986	995	0	0	0	0	0	0	0	0
1256	14	B14	3	0	26	40	18	85	3	2	986	978	0	0	0	0	0	0	0	0
1257	14	B14	3	0	27	40	18	85	3	2	986	997	0	0	0	0	0	0	0	0
1258	14	B14	3	0	28	40	18	85	3	2	986	985	0	0	0	0	0	0	0	0
1259	14	B14	3	0	29	40	18	85	3	2	986	990	0	0	0	0	0	0	0	0
1260	14	B14	3	0	30	40	18	85	3	2	986	987	0	0	0	0	0	0	0	0
1261	15	B15	1	0	1	52	22	75	2	3	274	279	0	0	0	0	0	0	0	0
1262	15	B15	1	0	2	70	20	70	2	3	183	179	0	0	0	0	0	0	0	0
1263	15	B15	1	0	3	60	30	50	2	3	454	453	0	0	0	0	0	0	0	0
1264	15	B15	1	0	4	70	40	50	2	3	470	465	0	0	0	0	0	0	0	0
1265	15	B15	1	0	5	80	50	50	2	4	529	533	0	0	0	0	0	0	0	0
1266	15	B15	1	0	6	85	55	50	1	4	515	519	0	0	0	0	0	0	0	0
1267	15	B15	1	0	7	85	60	60	4	4	496	496	0	0	0	0	0	0	0	0
1268	15	B15	1	0	8	90	60	50	2	4	573	571	0	0	0	0	0	0	0	0
1269	15	B15	1	0	9	100	70	50	2	4	558	554	0	0	0	0	0	0	0	0
1270	15	B15	1	0	10	100	70	50	2	2	558	555	0	0	0	0	0	0	0	0
1271	15	B15	1	0	11	100	80	40	2	2	580	582	0	0	0	0	0	0	0	0
1272	15	B15	1	0	12	100	90	40	2	2	503	503	0	0	0	0	0	0	0	0
1273	15	B15	1	0	13	100	80	40	2	1	580	582	0	0	0	0	0	0	0	0
1274	15	B15	1	0	14	100	80	40	3	1	623	625	0	0	0	0	0	0	0	0
1275	15	B15	1	0	15	100	80	30	3	1	632	628	0	0	0	0	0	0	0	0
1276	15	B15	1	0	16	100	80	25	3	1	602	605	0	0	0	0	0	0	0	0
1277	15	B15	1	0	17	100	80	30	3	1	632	629	0	0	0	0	0	0	0	0
1278	15	B15	1	0	18	100	80	30	4	1	620	618	0	0	0	0	0	0	0	0
1279	15	B15	1	0	19	100	80	30	1	1	549	546	0	0	0	0	0	0	0	0
1280	15	B15	1	0	20	100	75	25	3	1	640	636	0	0	0	0	0	0	0	0
1281	15	B15	1	0	21	100	70	25	3	1	670	674	0	0	0	0	0	0	0	0
1282	15	B15	1	0	22	100	70	20	3	1	622	614	0	0	0	0	0	0	0	0
1283	15	B15	1	0	23	100	67	23	3	1	664	663	0	0	0	0	0	0	0	0
1284	15	B15	1	0	24	100	70	25	3	1	670	666	0	0	0	0	0	0	0	0
1285	15	B15	1	0	25	95	70	25	3	1	670	665	0	0	0	0	0	0	0	0
1286	15	B15	1	0	26	100	70	25	3	4	670	667	0	0	0	0	0	0	0	0
1287	15	B15	1	0	27	100	75	30	3	4	670	662	0	0	0	0	0	0	0	0
1288	15	B15	1	0	28	100	70	30	3	4	700	699	0	0	0	0	0	0	0	0
1289	15	B15	1	0	29	100	70	30	3	4	700	702	0	0	0	0	0	0	0	0
1290	15	B15	1	0	30	100	70	35	3	4	707	713	0	0	0	0	0	0	0	0
1291	15	B15	2	0	1	58	73	82	3	1	363	370	0	0	0	0	0	0	0	0
1292	15	B15	2	0	2	70	70	80	1	2	342	336	0	0	0	0	0	0	0	0
1293	15	B15	2	0	3	90	60	70	1	3	407	405	0	0	0	0	0	0	0	0
1294	15	B15	2	0	4	90	60	70	2	3	394	394	0	0	0	0	0	0	0	0
1295	15	B15	2	0	5	90	60	70	4	3	323	317	0	0	0	0	0	0	0	0
1296	15	B15	2	0	6	70	40	50	1	3	543	545	0	0	0	0	0	0	0	0
1297	15	B15	2	0	7	60	35	40	1	3	540	546	0	0	0	0	0	0	0	0
1298	15	B15	2	0	8	60	35	40	1	2	540	538	0	0	0	0	0	0	0	0
1299	15	B15	2	0	9	60	35	40	2	2	528	521	0	0	0	0	0	0	0	0
1300	15	B15	2	0	10	60	35	40	4	2	456	461	0	0	0	0	0	0	0	0
1301	15	B15	2	0	11	50	30	30	1	2	551	556	0	0	0	0	0	0	0	0
1302	15	B15	2	0	12	40	25	20	1	2	576	573	0	0	0	0	0	0	0	0
1303	15	B15	2	0	13	30	15	15	1	2	624	630	0	0	0	0	0	0	0	0
1304	15	B15	2	0	14	25	10	10	1	2	608	604	0	0	0	0	0	0	0	0
1305	15	B15	2	0	15	30	10	10	1	2	638	635	0	0	0	0	0	0	0	0
1306	15	B15	2	0	16	30	15	10	1	2	611	613	0	0	0	0	0	0	0	0
1307	15	B15	2	0	17	30	15	10	2	2	598	609	0	0	0	0	0	0	0	0
1308	15	B15	2	0	18	30	15	10	2	3	598	605	0	0	0	0	0	0	0	0
1309	15	B15	2	0	19	30	15	10	2	2	598	602	0	0	0	0	0	0	0	0
1310	15	B15	2	0	20	25	15	10	2	2	569	571	0	0	0	0	0	0	0	0
1311	15	B15	2	0	21	30	20	10	2	2	562	562	0	0	0	0	0	0	0	0
1312	15	B15	2	0	22	30	15	10	4	2	527	523	0	0	0	0	0	0	0	0
1313	15	B15	2	0	23	30	15	10	1	3	611	610	0	0	0	0	0	0	0	0
1314	15	B15	2	0	24	30	15	10	2	3	598	595	0	0	0	0	0	0	0	0
1315	15	B15	2	0	25	35	15	10	1	3	624	634	0	0	0	0	0	0	0	0
1316	15	B15	2	0	26	40	15	15	1	3	632	635	0	0	0	0	0	0	0	0
1317	15	B15	2	0	27	45	15	15	1	3	608	610	0	0	0	0	0	0	0	0
1318	15	B15	2	0	28	45	15	15	2	3	595	596	0	0	0	0	0	0	0	0
1319	15	B15	2	0	29	45	15	20	1	3	629	632	0	0	0	0	0	0	0	0
1320	15	B15	2	0	30	45	20	20	1	3	592	599	0	0	0	0	0	0	0	0
1321	15	B15	3	0	1	61	79	38	2	1	238	241	0	0	0	0	0	0	0	0
1322	15	B15	3	0	2	50	80	40	3	1	366	355	0	0	0	0	0	0	0	0
1323	15	B15	3	0	3	60	50	50	4	1	307	306	0	0	0	0	0	0	0	0
1324	15	B15	3	0	4	70	50	80	1	2	589	591	0	0	0	0	0	0	0	0
1325	15	B15	3	0	5	80	45	80	2	2	531	533	0	0	0	0	0	0	0	0
1326	15	B15	3	0	6	80	50	75	1	2	514	510	0	0	0	0	0	0	0	0
1327	15	B15	3	0	7	80	50	75	4	4	430	437	0	0	0	0	0	0	0	0
1328	15	B15	3	0	8	90	50	75	4	2	412	417	0	0	0	0	0	0	0	0
1329	15	B15	3	0	9	75	45	75	4	2	477	476	0	0	0	0	0	0	0	0
1330	15	B15	3	0	10	75	55	65	4	2	325	325	0	0	0	0	0	0	0	0
1331	15	B15	3	0	11	75	55	75	1	1	511	509	0	0	0	0	0	0	0	0
1332	15	B15	3	0	12	75	55	75	2	1	469	464	0	0	0	0	0	0	0	0
1333	15	B15	3	0	13	80	50	75	1	1	514	511	0	0	0	0	0	0	0	0
1334	15	B15	3	0	14	80	70	75	1	1	466	465	0	0	0	0	0	0	0	0
1335	15	B15	3	0	15	80	70	76	1	1	473	469	0	0	0	0	0	0	0	0
1336	15	B15	3	0	16	85	70	76	1	1	462	459	0	0	0	0	0	0	0	0
1337	15	B15	3	0	17	85	75	76	4	1	376	374	0	0	0	0	0	0	0	0
1338	15	B15	3	0	18	85	70	76	1	1	462	453	0	0	0	0	0	0	0	0
1339	15	B15	3	0	19	85	70	70	1	1	407	407	0	0	0	0	0	0	0	0
1340	15	B15	3	0	20	80	75	70	1	1	416	405	0	0	0	0	0	0	0	0
1341	15	B15	3	0	21	80	75	70	1	4	416	416	0	0	0	0	0	0	0	0
1342	15	B15	3	0	22	80	75	60	1	1	305	306	0	0	0	0	0	0	0	0
1343	15	B15	3	0	23	80	75	80	1	1	494	490	0	0	0	0	0	0	0	0
1344	15	B15	3	0	24	80	80	80	1	1	492	481	0	0	0	0	0	0	0	0
1345	15	B15	3	0	25	80	75	80	1	1	494	504	0	0	0	0	0	0	0	0
1346	15	B15	3	0	26	80	70	80	1	1	496	485	0	0	0	0	0	0	0	0
1347	15	B15	3	0	27	80	74	80	1	1	494	480	0	0	0	0	0	0	0	0
1348	15	B15	3	0	28	80	70	80	1	1	496	499	0	0	0	0	0	0	0	0
1349	15	B15	3	0	29	80	78	80	1	1	493	494	0	0	0	0	0	0	0	0
1350	15	B15	3	0	30	80	75	80	1	1	494	490	0	0	0	0	0	0	0	0
1351	16	B16	1	0	1	52	22	75	2	3	274	274	0	0	0	0	0	0	0	0
1352	16	B16	1	0	2	52	22	75	2	3	274	272	0	0	0	0	0	0	0	0
1353	16	B16	1	0	3	52	22	75	2	3	274	286	0	0	0	0	0	0	0	0
1354	16	B16	1	0	4	52	22	75	2	3	274	292	0	0	0	0	0	0	0	0
1355	16	B16	1	0	5	86	22	75	2	3	139	127	0	0	0	0	0	0	0	0
1356	16	B16	1	0	6	35	22	75	2	3	402	399	0	0	0	0	0	0	0	0
1357	16	B16	1	0	7	20	15	10	2	3	483	485	0	0	0	0	0	0	0	0
1358	16	B16	1	0	8	20	15	10	1	2	442	440	0	0	0	0	0	0	0	0
1359	16	B16	1	0	9	20	15	10	1	1	442	440	0	0	0	0	0	0	0	0
1360	16	B16	1	0	10	10	15	10	1	4	359	363	0	0	0	0	0	0	0	0
1361	16	B16	1	0	11	35	15	10	1	4	469	461	0	0	0	0	0	0	0	0
1362	16	B16	1	0	12	45	15	10	1	3	403	408	0	0	0	0	0	0	0	0
1363	16	B16	1	0	13	35	25	10	1	3	492	494	0	0	0	0	0	0	0	0
1364	16	B16	1	0	14	35	30	20	1	3	623	630	0	0	0	0	0	0	0	0
1365	16	B16	1	0	15	35	30	25	1	3	671	674	0	0	0	0	0	0	0	0
1366	16	B16	1	0	16	35	30	35	1	3	708	704	0	0	0	0	0	0	0	0
1367	16	B16	1	0	17	35	30	45	1	3	653	649	0	0	0	0	0	0	0	0
1368	16	B16	1	0	18	35	30	35	1	2	708	712	0	0	0	0	0	0	0	0
1369	16	B16	1	0	19	35	30	35	1	1	708	707	0	0	0	0	0	0	0	0
1370	16	B16	1	0	20	35	30	35	1	4	708	705	0	0	0	0	0	0	0	0
1371	16	B16	1	0	21	35	35	35	1	3	737	730	0	0	0	0	0	0	0	0
1372	16	B16	1	0	22	35	40	35	1	3	773	771	0	0	0	0	0	0	0	0
1373	16	B16	1	0	23	40	40	35	1	3	746	743	0	0	0	0	0	0	0	0
1374	16	B16	1	0	24	35	45	35	1	3	813	813	0	0	0	0	0	0	0	0
1375	16	B16	1	0	25	35	50	35	1	3	852	849	0	0	0	0	0	0	0	0
1376	16	B16	1	0	26	35	55	35	1	3	884	885	0	0	0	0	0	0	0	0
1377	16	B16	1	0	27	35	60	35	1	3	902	907	0	0	0	0	0	0	0	0
1378	16	B16	1	0	28	35	70	35	1	3	889	893	0	0	0	0	0	0	0	0
1379	16	B16	1	0	29	35	70	35	1	3	889	893	0	0	0	0	0	0	0	0
1380	16	B16	1	0	30	35	65	35	1	3	904	905	0	0	0	0	0	0	0	0
1381	16	B16	2	0	1	58	73	82	3	1	363	356	0	0	0	0	0	0	0	0
1382	16	B16	2	0	2	21	73	82	3	1	425	425	0	0	0	0	0	0	0	0
1383	16	B16	2	0	3	10	73	82	3	1	330	331	0	0	0	0	0	0	0	0
1384	16	B16	2	0	4	20	38	82	3	1	464	463	0	0	0	0	0	0	0	0
1385	16	B16	2	0	5	20	20	82	3	1	590	593	0	0	0	0	0	0	0	0
1386	16	B16	2	0	6	20	20	18	3	1	486	482	0	0	0	0	0	0	0	0
1387	16	B16	2	0	7	20	20	39	3	1	667	673	0	0	0	0	0	0	0	0
1388	16	B16	2	0	8	20	26	39	3	1	618	621	0	0	0	0	0	0	0	0
1389	16	B16	2	0	9	30	15	39	3	1	774	771	0	0	0	0	0	0	0	0
1390	16	B16	2	0	10	45	15	39	3	1	758	753	0	0	0	0	0	0	0	0
1391	16	B16	2	0	11	40	10	39	3	1	809	811	0	0	0	0	0	0	0	0
1392	16	B16	2	0	12	40	5	39	3	1	821	823	0	0	0	0	0	0	0	0
1393	16	B16	2	0	13	40	5	30	3	1	724	722	0	0	0	0	0	0	0	0
1394	16	B16	2	0	14	40	5	40	2	1	862	867	0	0	0	0	0	0	0	0
1395	16	B16	2	0	15	40	5	40	1	1	875	884	0	0	0	0	0	0	0	0
1396	16	B16	2	0	16	40	5	40	4	1	791	787	0	0	0	0	0	0	0	0
1397	16	B16	2	0	17	40	5	40	1	2	875	871	0	0	0	0	0	0	0	0
1398	16	B16	2	0	18	40	5	40	1	3	875	874	0	0	0	0	0	0	0	0
1399	16	B16	2	0	19	40	5	40	1	4	875	886	0	0	0	0	0	0	0	0
1400	16	B16	2	0	20	45	5	40	1	4	851	839	0	0	0	0	0	0	0	0
1401	16	B16	2	0	21	40	5	35	1	4	818	809	0	0	0	0	0	0	0	0
1402	16	B16	2	0	22	40	5	40	1	4	875	877	0	0	0	0	0	0	0	0
1403	16	B16	2	0	23	40	5	40	1	4	875	873	0	0	0	0	0	0	0	0
1404	16	B16	2	0	24	40	5	40	1	4	875	877	0	0	0	0	0	0	0	0
1405	16	B16	2	0	25	40	5	40	1	4	875	873	0	0	0	0	0	0	0	0
1406	16	B16	2	0	26	40	5	40	1	4	875	877	0	0	0	0	0	0	0	0
1407	16	B16	2	0	27	40	5	40	1	4	875	872	0	0	0	0	0	0	0	0
1408	16	B16	2	0	28	40	5	40	1	4	875	882	0	0	0	0	0	0	0	0
1409	16	B16	2	0	29	40	5	40	1	4	875	876	0	0	0	0	0	0	0	0
1410	16	B16	2	0	30	40	5	40	1	4	875	876	0	0	0	0	0	0	0	0
1411	16	B16	3	0	1	61	79	38	2	1	238	233	0	0	0	0	0	0	0	0
1412	16	B16	3	0	2	61	79	82	2	1	569	569	0	0	0	0	0	0	0	0
1413	16	B16	3	0	3	61	79	90	2	1	553	553	0	0	0	0	0	0	0	0
1414	16	B16	3	0	4	61	58	90	2	1	575	583	0	0	0	0	0	0	0	0
1415	16	B16	3	0	5	61	50	90	2	1	605	610	0	0	0	0	0	0	0	0
1416	16	B16	3	0	6	61	40	90	2	1	670	666	0	0	0	0	0	0	0	0
1417	16	B16	3	0	7	61	20	90	2	1	799	795	0	0	0	0	0	0	0	0
1418	16	B16	3	0	8	61	15	90	2	1	801	805	0	0	0	0	0	0	0	0
1419	16	B16	3	0	9	61	10	90	2	1	785	785	0	0	0	0	0	0	0	0
1420	16	B16	3	0	10	50	15	90	2	1	894	894	0	0	0	0	0	0	0	0
1421	16	B16	3	0	11	45	15	90	2	1	924	924	0	0	0	0	0	0	0	0
1422	16	B16	3	0	12	40	15	90	2	1	938	938	0	0	0	0	0	0	0	0
1423	16	B16	3	0	13	36	15	90	2	1	935	936	0	0	0	0	0	0	0	0
1424	16	B16	3	0	14	30	15	90	2	1	908	898	0	0	0	0	0	0	0	0
1425	16	B16	3	0	15	35	15	70	2	1	864	867	0	0	0	0	0	0	0	0
1426	16	B16	3	0	16	35	15	90	1	1	974	972	0	0	0	0	0	0	0	0
1427	16	B16	3	0	17	35	15	90	3	1	962	963	0	0	0	0	0	0	0	0
1428	16	B16	3	0	18	35	15	90	4	1	891	893	0	0	0	0	0	0	0	0
1429	16	B16	3	0	19	35	15	90	1	2	974	970	0	0	0	0	0	0	0	0
1430	16	B16	3	0	20	35	15	90	1	3	974	973	0	0	0	0	0	0	0	0
1431	16	B16	3	0	21	35	15	90	1	4	974	981	0	0	0	0	0	0	0	0
1432	16	B16	3	0	22	35	15	90	1	4	974	977	0	0	0	0	0	0	0	0
1433	16	B16	3	0	23	35	15	90	1	4	974	972	0	0	0	0	0	0	0	0
1434	16	B16	3	0	24	35	15	90	1	4	974	971	0	0	0	0	0	0	0	0
1435	16	B16	3	0	25	35	15	90	1	4	974	977	0	0	0	0	0	0	0	0
1436	16	B16	3	0	26	35	15	90	1	4	974	979	0	0	0	0	0	0	0	0
1437	16	B16	3	0	27	35	15	90	1	4	974	973	0	0	0	0	0	0	0	0
1438	16	B16	3	0	28	35	15	90	1	4	974	977	0	0	0	0	0	0	0	0
1439	16	B16	3	0	29	35	15	90	1	4	974	969	0	0	0	0	0	0	0	0
1440	16	B16	3	0	30	35	15	90	1	4	974	971	0	0	0	0	0	0	0	0
1441	17	B17	1	0	1	52	22	75	2	3	274	273	0	0	0	0	0	0	0	0
1442	17	B17	1	0	2	52	80	75	2	4	417	420	0	0	0	0	0	0	0	0
1443	17	B17	1	0	3	52	65	75	2	4	500	503	0	0	0	0	0	0	0	0
1444	17	B17	1	0	4	50	55	65	4	4	584	584	0	0	0	0	0	0	0	0
1445	17	B17	1	0	5	75	55	65	2	3	414	421	0	0	0	0	0	0	0	0
1446	17	B17	1	0	6	32	55	65	2	3	672	674	0	0	0	0	0	0	0	0
1447	17	B17	1	0	7	32	60	70	2	3	657	654	0	0	0	0	0	0	0	0
1448	17	B17	1	0	8	32	60	70	3	3	700	695	0	0	0	0	0	0	0	0
1449	17	B17	1	0	9	32	60	70	4	3	687	690	0	0	0	0	0	0	0	0
1450	17	B17	1	0	10	32	60	70	1	3	616	619	0	0	0	0	0	0	0	0
1451	17	B17	1	0	11	32	60	70	3	1	700	700	0	0	0	0	0	0	0	0
1452	17	B17	1	0	12	32	60	70	3	2	700	699	0	0	0	0	0	0	0	0
1453	17	B17	1	0	13	32	60	70	3	4	700	700	0	0	0	0	0	0	0	0
1454	17	B17	1	0	14	32	70	70	3	4	686	684	0	0	0	0	0	0	0	0
1455	17	B17	1	0	15	32	80	70	3	4	618	613	0	0	0	0	0	0	0	0
1456	17	B17	1	0	16	32	60	80	3	4	662	655	0	0	0	0	0	0	0	0
1457	17	B17	1	0	17	32	60	65	3	4	733	728	0	0	0	0	0	0	0	0
1458	17	B17	1	0	18	32	60	60	3	4	778	774	0	0	0	0	0	0	0	0
1459	17	B17	1	0	19	32	60	55	3	4	831	831	0	0	0	0	0	0	0	0
1460	17	B17	1	0	20	32	60	50	3	4	888	888	0	0	0	0	0	0	0	0
1461	17	B17	1	0	21	32	60	45	3	4	939	939	0	0	0	0	0	0	0	0
1462	17	B17	1	0	22	32	60	40	3	4	977	979	0	0	0	0	0	0	0	0
1463	17	B17	1	0	23	32	60	35	3	4	994	996	0	0	0	0	0	0	0	0
1464	17	B17	1	0	24	32	60	35	3	4	994	988	0	0	0	0	0	0	0	0
1465	17	B17	1	0	25	32	60	33	3	4	994	996	0	0	0	0	0	0	0	0
1466	17	B17	1	0	26	32	60	32	3	4	993	984	0	0	0	0	0	0	0	0
1467	17	B17	1	0	27	32	60	32	3	4	993	992	0	0	0	0	0	0	0	0
1468	17	B17	1	0	28	32	58	32	3	4	987	990	0	0	0	0	0	0	0	0
1469	17	B17	1	0	29	32	57	32	3	4	983	981	0	0	0	0	0	0	0	0
1470	17	B17	1	0	30	33	58	32	3	4	985	985	0	0	0	0	0	0	0	0
1471	17	B17	2	0	1	58	73	82	3	1	363	360	0	0	0	0	0	0	0	0
1472	17	B17	2	0	2	58	84	82	3	1	363	370	0	0	0	0	0	0	0	0
1473	17	B17	2	0	3	58	100	100	3	1	245	254	0	0	0	0	0	0	0	0
1474	17	B17	2	0	4	58	90	70	3	1	495	499	0	0	0	0	0	0	0	0
1475	17	B17	2	0	5	58	80	70	3	1	495	489	0	0	0	0	0	0	0	0
1476	17	B17	2	0	6	70	80	70	3	1	410	416	0	0	0	0	0	0	0	0
1477	17	B17	2	0	7	70	70	60	3	1	481	479	0	0	0	0	0	0	0	0
1478	17	B17	2	0	8	50	70	60	3	1	636	637	0	0	0	0	0	0	0	0
1479	17	B17	2	0	9	40	70	60	3	1	697	696	0	0	0	0	0	0	0	0
1480	17	B17	2	0	10	35	70	60	3	1	703	701	0	0	0	0	0	0	0	0
1481	17	B17	2	0	11	35	75	65	3	1	676	677	0	0	0	0	0	0	0	0
1482	17	B17	2	0	12	35	65	55	3	1	706	699	0	0	0	0	0	0	0	0
1483	17	B17	2	0	13	35	60	55	3	1	707	700	0	0	0	0	0	0	0	0
1484	17	B17	2	0	14	35	55	55	3	1	711	709	0	0	0	0	0	0	0	0
1485	17	B17	2	0	15	32	55	50	3	1	683	682	0	0	0	0	0	0	0	0
1486	17	B17	2	0	16	35	55	45	3	1	648	646	0	0	0	0	0	0	0	0
1487	17	B17	2	0	17	35	50	55	3	1	717	719	0	0	0	0	0	0	0	0
1488	17	B17	2	0	18	35	45	60	3	1	725	727	0	0	0	0	0	0	0	0
1489	17	B17	2	0	19	35	45	60	3	4	725	726	0	0	0	0	0	0	0	0
1490	17	B17	2	0	20	35	40	60	3	4	741	741	0	0	0	0	0	0	0	0
1491	17	B17	2	0	21	35	35	60	3	4	765	766	0	0	0	0	0	0	0	0
1492	17	B17	2	0	22	35	30	60	3	4	797	793	0	0	0	0	0	0	0	0
1493	17	B17	2	0	23	35	25	60	3	4	835	834	0	0	0	0	0	0	0	0
1494	17	B17	2	0	24	35	20	60	3	4	876	874	0	0	0	0	0	0	0	0
1495	17	B17	2	0	25	35	15	60	3	4	912	913	0	0	0	0	0	0	0	0
1496	17	B17	2	0	26	35	10	60	3	4	940	930	0	0	0	0	0	0	0	0
1497	17	B17	2	0	27	35	7	60	3	4	949	944	0	0	0	0	0	0	0	0
1498	17	B17	2	0	28	35	5	60	3	4	952	954	0	0	0	0	0	0	0	0
1499	17	B17	2	0	29	35	3	60	3	4	952	944	0	0	0	0	0	0	0	0
1500	17	B17	2	0	30	45	4	60	3	4	922	928	0	0	0	0	0	0	0	0
1501	17	B17	3	0	1	61	79	38	2	1	238	235	0	0	0	0	0	0	0	0
1502	17	B17	3	0	2	60	70	70	2	1	498	497	0	0	0	0	0	0	0	0
1503	17	B17	3	0	3	60	70	80	2	1	575	575	0	0	0	0	0	0	0	0
1504	17	B17	3	0	4	60	70	90	2	1	565	564	0	0	0	0	0	0	0	0
1505	17	B17	3	0	5	60	60	85	2	1	596	590	0	0	0	0	0	0	0	0
1506	17	B17	3	0	6	60	50	85	2	1	631	627	0	0	0	0	0	0	0	0
1507	17	B17	3	0	7	50	45	85	2	1	744	750	0	0	0	0	0	0	0	0
1508	17	B17	3	0	8	45	45	85	2	1	774	771	0	0	0	0	0	0	0	0
1509	17	B17	3	0	9	40	45	85	2	1	788	795	0	0	0	0	0	0	0	0
1510	17	B17	3	0	10	35	45	85	2	1	782	782	0	0	0	0	0	0	0	0
1511	17	B17	3	0	11	37	40	85	2	1	822	815	0	0	0	0	0	0	0	0
1512	17	B17	3	0	12	37	35	85	2	1	862	857	0	0	0	0	0	0	0	0
1513	17	B17	3	0	13	37	30	85	2	1	901	891	0	0	0	0	0	0	0	0
1514	17	B17	3	0	14	37	25	85	2	1	933	935	0	0	0	0	0	0	0	0
1515	17	B17	3	0	15	37	20	85	2	1	952	958	0	0	0	0	0	0	0	0
1516	17	B17	3	0	16	37	18	87	2	1	951	954	0	0	0	0	0	0	0	0
1517	17	B17	3	0	17	37	15	87	2	1	950	952	0	0	0	0	0	0	0	0
1518	17	B17	3	0	18	37	17	90	2	1	938	940	0	0	0	0	0	0	0	0
1519	17	B17	3	0	19	37	17	83	2	1	955	959	0	0	0	0	0	0	0	0
1520	17	B17	3	0	20	37	17	83	3	1	985	985	0	0	0	0	0	0	0	0
1521	17	B17	3	0	21	37	17	83	3	4	985	991	0	0	0	0	0	0	0	0
1522	17	B17	3	0	22	37	17	83	3	4	985	983	0	0	0	0	0	0	0	0
1523	17	B17	3	0	23	37	17	83	3	3	985	989	0	0	0	0	0	0	0	0
1524	17	B17	3	0	24	37	17	83	3	2	985	981	0	0	0	0	0	0	0	0
1525	17	B17	3	0	25	37	17	83	4	4	914	918	0	0	0	0	0	0	0	0
1526	17	B17	3	0	26	37	17	83	3	4	985	981	0	0	0	0	0	0	0	0
1527	17	B17	3	0	27	37	15	83	3	4	984	989	0	0	0	0	0	0	0	0
1528	17	B17	3	0	28	35	15	83	3	4	979	981	0	0	0	0	0	0	0	0
1529	17	B17	3	0	29	39	17	83	3	4	987	985	0	0	0	0	0	0	0	0
1530	17	B17	3	0	30	39	17	81	3	4	983	978	0	0	0	0	0	0	0	0
1531	18	B18	1	0	1	52	22	75	2	3	274	275	0	0	0	0	0	0	0	0
1532	18	B18	1	0	2	52	22	75	2	3	274	282	0	0	0	0	0	0	0	0
1533	18	B18	1	0	3	52	22	75	4	2	304	308	0	0	0	0	0	0	0	0
1534	18	B18	1	0	4	70	70	75	4	2	405	410	0	0	0	0	0	0	0	0
1535	18	B18	1	0	5	90	90	90	4	2	206	207	0	0	0	0	0	0	0	0
1536	18	B18	1	0	6	80	80	80	4	2	302	311	0	0	0	0	0	0	0	0
1537	18	B18	1	0	7	80	80	80	2	2	272	273	0	0	0	0	0	0	0	0
1538	18	B18	1	0	8	80	60	80	4	3	384	386	0	0	0	0	0	0	0	0
1539	18	B18	1	0	9	80	50	80	4	3	333	343	0	0	0	0	0	0	0	0
1540	18	B18	1	0	10	80	50	70	4	3	371	365	0	0	0	0	0	0	0	0
1541	18	B18	1	0	11	80	50	60	4	3	449	447	0	0	0	0	0	0	0	0
1542	18	B18	1	0	12	80	50	50	4	3	559	555	0	0	0	0	0	0	0	0
1543	18	B18	1	0	13	80	50	40	4	3	649	646	0	0	0	0	0	0	0	0
1544	18	B18	1	0	14	80	50	30	4	3	658	657	0	0	0	0	0	0	0	0
1545	18	B18	1	0	15	80	50	20	4	3	581	583	0	0	0	0	0	0	0	0
1546	18	B18	1	0	16	80	50	25	4	3	628	631	0	0	0	0	0	0	0	0
1547	18	B18	1	0	17	70	50	25	4	3	648	643	0	0	0	0	0	0	0	0
1548	18	B18	1	0	18	70	50	25	2	3	618	614	0	0	0	0	0	0	0	0
1549	18	B18	1	0	19	70	50	25	3	3	661	655	0	0	0	0	0	0	0	0
1550	18	B18	1	0	20	70	40	25	3	3	582	581	0	0	0	0	0	0	0	0
1551	18	B18	1	0	21	70	50	25	1	3	577	574	0	0	0	0	0	0	0	0
1552	18	B18	1	0	22	70	50	25	4	3	648	643	0	0	0	0	0	0	0	0
1553	18	B18	1	0	23	70	50	25	4	2	648	650	0	0	0	0	0	0	0	0
1554	18	B18	1	0	24	70	50	25	4	4	648	646	0	0	0	0	0	0	0	0
1555	18	B18	1	0	25	70	50	25	4	1	648	638	0	0	0	0	0	0	0	0
1556	18	B18	1	0	26	60	50	25	4	2	696	689	0	0	0	0	0	0	0	0
1557	18	B18	1	0	27	55	50	25	4	2	733	739	0	0	0	0	0	0	0	0
1558	18	B18	1	0	28	45	50	25	4	2	820	824	0	0	0	0	0	0	0	0
1559	18	B18	1	0	29	40	50	25	4	2	859	857	0	0	0	0	0	0	0	0
1560	18	B18	1	0	30	30	50	25	4	2	895	903	0	0	0	0	0	0	0	0
1561	18	B18	2	0	1	58	73	82	3	1	363	361	0	0	0	0	0	0	0	0
1562	18	B18	2	0	2	70	73	82	3	1	278	283	0	0	0	0	0	0	0	0
1563	18	B18	2	0	3	30	73	82	3	1	487	490	0	0	0	0	0	0	0	0
1564	18	B18	2	0	4	10	73	82	3	1	330	331	0	0	0	0	0	0	0	0
1565	18	B18	2	0	5	20	73	82	3	1	416	421	0	0	0	0	0	0	0	0
1566	18	B18	2	0	6	20	21	82	3	1	582	578	0	0	0	0	0	0	0	0
1567	18	B18	2	0	7	20	40	82	3	1	455	445	0	0	0	0	0	0	0	0
1568	18	B18	2	0	8	20	40	60	3	1	658	660	0	0	0	0	0	0	0	0
1569	18	B18	2	0	9	20	40	50	3	1	638	640	0	0	0	0	0	0	0	0
1570	18	B18	2	0	10	20	40	40	3	1	544	538	0	0	0	0	0	0	0	0
1571	18	B18	2	0	11	20	40	50	3	1	638	638	0	0	0	0	0	0	0	0
1572	18	B18	2	0	12	20	40	50	4	1	597	587	0	0	0	0	0	0	0	0
1573	18	B18	2	0	13	20	40	50	2	1	668	673	0	0	0	0	0	0	0	0
1574	18	B18	2	0	14	20	40	50	1	1	681	677	0	0	0	0	0	0	0	0
1575	18	B18	2	0	15	20	40	50	1	2	681	691	0	0	0	0	0	0	0	0
1576	18	B18	2	0	16	20	40	50	1	3	681	675	0	0	0	0	0	0	0	0
1577	18	B18	2	0	17	20	40	50	1	1	681	679	0	0	0	0	0	0	0	0
1578	18	B18	2	0	18	20	40	50	1	4	681	678	0	0	0	0	0	0	0	0
1579	18	B18	2	0	19	20	40	40	1	1	586	589	0	0	0	0	0	0	0	0
1580	18	B18	2	0	20	20	40	55	1	1	703	702	0	0	0	0	0	0	0	0
1581	18	B18	2	0	21	20	40	60	1	1	700	695	0	0	0	0	0	0	0	0
1582	18	B18	2	0	22	20	40	55	1	1	703	699	0	0	0	0	0	0	0	0
1583	18	B18	2	0	23	20	40	50	1	1	681	670	0	0	0	0	0	0	0	0
1584	18	B18	2	0	24	30	40	60	1	1	770	766	0	0	0	0	0	0	0	0
1585	18	B18	2	0	25	20	50	60	1	1	673	669	0	0	0	0	0	0	0	0
1586	18	B18	2	0	26	20	30	60	1	1	756	758	0	0	0	0	0	0	0	0
1587	18	B18	2	0	27	20	25	60	1	1	794	793	0	0	0	0	0	0	0	0
1588	18	B18	2	0	28	20	20	60	1	1	834	830	0	0	0	0	0	0	0	0
1589	18	B18	2	0	29	20	10	60	1	1	898	904	0	0	0	0	0	0	0	0
1590	18	B18	2	0	30	20	1	60	1	1	908	912	0	0	0	0	0	0	0	0
1591	18	B18	3	0	1	61	79	38	2	1	238	242	0	0	0	0	0	0	0	0
1592	18	B18	3	0	2	50	79	38	2	1	331	331	0	0	0	0	0	0	0	0
1593	18	B18	3	0	3	40	79	38	2	1	375	380	0	0	0	0	0	0	0	0
1594	18	B18	3	0	4	25	79	38	2	1	308	312	0	0	0	0	0	0	0	0
1595	18	B18	3	0	5	35	79	38	2	1	369	377	0	0	0	0	0	0	0	0
1596	18	B18	3	0	6	35	60	38	2	1	386	385	0	0	0	0	0	0	0	0
1597	18	B18	3	0	7	35	50	38	2	1	421	423	0	0	0	0	0	0	0	0
1598	18	B18	3	0	8	35	35	38	2	1	525	529	0	0	0	0	0	0	0	0
1599	18	B18	3	0	9	35	20	38	2	1	615	610	0	0	0	0	0	0	0	0
1600	18	B18	3	0	10	35	1	38	2	1	541	552	0	0	0	0	0	0	0	0
1601	18	B18	3	0	11	35	10	38	2	1	601	604	0	0	0	0	0	0	0	0
1602	18	B18	3	0	12	35	10	20	2	1	585	582	0	0	0	0	0	0	0	0
1603	18	B18	3	0	13	35	10	30	2	1	589	583	0	0	0	0	0	0	0	0
1604	18	B18	3	0	14	35	10	60	2	1	738	745	0	0	0	0	0	0	0	0
1605	18	B18	3	0	15	35	10	80	2	1	926	934	0	0	0	0	0	0	0	0
1606	18	B18	3	0	16	35	10	90	2	1	916	909	0	0	0	0	0	0	0	0
1607	18	B18	3	0	17	35	10	80	2	1	926	923	0	0	0	0	0	0	0	0
1608	18	B18	3	0	18	35	10	80	1	1	968	967	0	0	0	0	0	0	0	0
1609	18	B18	3	0	19	35	10	80	3	1	956	958	0	0	0	0	0	0	0	0
1610	18	B18	3	0	20	35	10	80	1	2	968	968	0	0	0	0	0	0	0	0
1611	18	B18	3	0	21	35	10	80	1	3	968	960	0	0	0	0	0	0	0	0
1612	18	B18	3	0	22	35	10	80	1	4	968	969	0	0	0	0	0	0	0	0
1613	18	B18	3	0	23	35	10	80	1	1	968	976	0	0	0	0	0	0	0	0
1614	18	B18	3	0	24	35	11	80	1	1	973	967	0	0	0	0	0	0	0	0
1615	18	B18	3	0	25	35	10	81	1	1	972	974	0	0	0	0	0	0	0	0
1616	18	B18	3	0	26	35	10	82	1	1	974	971	0	0	0	0	0	0	0	0
1617	18	B18	3	0	27	36	10	81	1	1	975	969	0	0	0	0	0	0	0	0
1618	18	B18	3	0	28	34	10	81	1	1	968	966	0	0	0	0	0	0	0	0
1619	18	B18	3	0	29	35	10	81	1	1	972	968	0	0	0	0	0	0	0	0
1620	18	B18	3	0	30	35	10	81	1	1	972	968	0	0	0	0	0	0	0	0
1621	19	B19	1	0	1	52	22	75	2	3	274	271	0	0	0	0	0	0	0	0
1622	19	B19	1	0	2	52	22	75	2	4	274	273	0	0	0	0	0	0	0	0
1623	19	B19	1	0	3	52	22	75	1	4	233	227	0	0	0	0	0	0	0	0
1624	19	B19	1	0	4	52	22	75	3	4	317	308	0	0	0	0	0	0	0	0
1625	19	B19	1	0	5	52	40	75	3	4	411	415	0	0	0	0	0	0	0	0
1626	19	B19	1	0	6	40	40	80	3	4	497	501	0	0	0	0	0	0	0	0
1627	19	B19	1	0	7	30	40	85	3	4	525	524	0	0	0	0	0	0	0	0
1628	19	B19	1	0	8	30	70	85	3	4	641	640	0	0	0	0	0	0	0	0
1629	19	B19	1	0	9	30	100	100	3	4	436	429	0	0	0	0	0	0	0	0
1630	19	B19	1	0	10	30	85	85	3	4	533	530	0	0	0	0	0	0	0	0
1631	19	B19	1	0	11	25	75	85	4	4	589	583	0	0	0	0	0	0	0	0
1632	19	B19	1	0	12	25	75	85	3	1	602	611	0	0	0	0	0	0	0	0
1633	19	B19	1	0	13	20	70	85	3	1	605	605	0	0	0	0	0	0	0	0
1634	19	B19	1	0	14	20	70	85	3	4	605	602	0	0	0	0	0	0	0	0
1635	19	B19	1	0	15	20	60	85	3	4	618	622	0	0	0	0	0	0	0	0
1636	19	B19	1	0	16	20	60	75	3	4	641	639	0	0	0	0	0	0	0	0
1637	19	B19	1	0	17	20	60	65	3	4	698	690	0	0	0	0	0	0	0	0
1638	19	B19	1	0	18	20	60	55	3	4	796	797	0	0	0	0	0	0	0	0
1639	19	B19	1	0	19	20	60	50	3	4	852	845	0	0	0	0	0	0	0	0
1640	19	B19	1	0	20	20	60	45	3	4	904	906	0	0	0	0	0	0	0	0
1641	19	B19	1	0	21	20	60	40	3	4	942	942	0	0	0	0	0	0	0	0
1642	19	B19	1	0	22	20	60	35	3	4	959	953	0	0	0	0	0	0	0	0
1643	19	B19	1	0	23	20	60	30	3	4	952	941	0	0	0	0	0	0	0	0
1644	19	B19	1	0	24	20	60	33	3	4	959	950	0	0	0	0	0	0	0	0
1645	19	B19	1	0	25	20	60	32	3	4	958	963	0	0	0	0	0	0	0	0
1646	19	B19	1	0	26	20	57	32	3	4	948	944	0	0	0	0	0	0	0	0
1647	19	B19	1	0	27	20	65	32	3	4	959	957	0	0	0	0	0	0	0	0
1648	19	B19	1	0	28	19	65	32	3	4	952	941	0	0	0	0	0	0	0	0
1649	19	B19	1	0	29	22	65	32	3	4	972	975	0	0	0	0	0	0	0	0
1650	19	B19	1	0	30	25	65	32	3	4	986	984	0	0	0	0	0	0	0	0
1651	19	B19	2	0	1	58	73	82	3	1	363	364	0	0	0	0	0	0	0	0
1652	19	B19	2	0	2	58	73	50	3	1	546	543	0	0	0	0	0	0	0	0
1653	19	B19	2	0	3	58	73	20	3	1	270	262	0	0	0	0	0	0	0	0
1654	19	B19	2	0	4	58	73	35	3	1	395	393	0	0	0	0	0	0	0	0
1655	19	B19	2	0	5	45	73	35	3	1	503	509	0	0	0	0	0	0	0	0
1656	19	B19	2	0	6	35	73	35	3	1	532	527	0	0	0	0	0	0	0	0
1657	19	B19	2	0	7	35	73	35	3	2	532	535	0	0	0	0	0	0	0	0
1658	19	B19	2	0	8	35	73	35	3	4	532	539	0	0	0	0	0	0	0	0
1659	19	B19	2	0	9	35	65	35	3	4	533	536	0	0	0	0	0	0	0	0
1660	19	B19	2	0	10	35	80	35	3	4	532	525	0	0	0	0	0	0	0	0
1661	19	B19	2	0	11	35	73	35	3	3	532	524	0	0	0	0	0	0	0	0
1662	19	B19	2	0	12	25	73	35	3	3	489	494	0	0	0	0	0	0	0	0
1663	19	B19	2	0	13	35	73	30	3	3	480	478	0	0	0	0	0	0	0	0
1664	19	B19	2	0	14	35	73	45	3	3	642	651	0	0	0	0	0	0	0	0
1665	19	B19	2	0	15	35	73	55	3	3	705	711	0	0	0	0	0	0	0	0
1666	19	B19	2	0	16	35	73	65	3	3	676	676	0	0	0	0	0	0	0	0
1667	19	B19	2	0	17	35	73	56	2	3	736	737	0	0	0	0	0	0	0	0
1668	19	B19	2	0	18	35	73	56	1	3	749	751	0	0	0	0	0	0	0	0
1669	19	B19	2	0	19	40	73	56	1	3	743	737	0	0	0	0	0	0	0	0
1670	19	B19	2	0	20	35	73	56	1	1	749	747	0	0	0	0	0	0	0	0
1671	19	B19	2	0	21	35	73	50	1	1	726	724	0	0	0	0	0	0	0	0
1672	19	B19	2	0	22	35	73	60	1	1	745	744	0	0	0	0	0	0	0	0
1673	19	B19	2	0	23	25	73	60	1	1	702	707	0	0	0	0	0	0	0	0
1674	19	B19	2	0	24	40	73	60	1	1	739	751	0	0	0	0	0	0	0	0
1675	19	B19	2	0	25	45	73	60	1	1	715	713	0	0	0	0	0	0	0	0
1676	19	B19	2	0	26	40	73	60	4	1	655	662	0	0	0	0	0	0	0	0
1677	19	B19	2	0	27	40	73	60	1	1	739	732	0	0	0	0	0	0	0	0
1678	19	B19	2	0	28	40	73	60	1	1	739	746	0	0	0	0	0	0	0	0
1679	19	B19	2	0	29	40	73	60	1	1	739	740	0	0	0	0	0	0	0	0
1680	19	B19	2	0	30	40	73	60	1	1	739	736	0	0	0	0	0	0	0	0
1681	19	B19	3	0	1	61	79	38	2	1	238	231	0	0	0	0	0	0	0	0
1682	19	B19	3	0	2	61	60	38	2	1	255	256	0	0	0	0	0	0	0	0
1683	19	B19	3	0	3	61	35	38	2	1	394	395	0	0	0	0	0	0	0	0
1684	19	B19	3	0	4	61	35	50	2	1	444	446	0	0	0	0	0	0	0	0
1685	19	B19	3	0	5	80	35	50	2	1	331	324	0	0	0	0	0	0	0	0
1686	19	B19	3	0	6	50	35	50	2	1	538	539	0	0	0	0	0	0	0	0
1687	19	B19	3	0	7	40	35	50	2	1	581	573	0	0	0	0	0	0	0	0
1688	19	B19	3	0	8	40	35	50	3	1	611	616	0	0	0	0	0	0	0	0
1689	19	B19	3	0	9	40	35	50	4	1	540	538	0	0	0	0	0	0	0	0
1690	19	B19	3	0	10	40	35	50	3	3	611	605	0	0	0	0	0	0	0	0
1691	19	B19	3	0	11	40	35	50	3	4	611	611	0	0	0	0	0	0	0	0
1692	19	B19	3	0	12	40	35	60	3	4	698	704	0	0	0	0	0	0	0	0
1693	19	B19	3	0	13	40	35	70	3	4	809	811	0	0	0	0	0	0	0	0
1694	19	B19	3	0	14	40	35	80	3	4	886	885	0	0	0	0	0	0	0	0
1695	19	B19	3	0	15	40	35	90	3	4	876	875	0	0	0	0	0	0	0	0
1696	19	B19	3	0	16	40	40	85	3	4	854	854	0	0	0	0	0	0	0	0
1697	19	B19	3	0	17	40	30	85	3	4	932	927	0	0	0	0	0	0	0	0
1698	19	B19	3	0	18	40	25	85	3	4	964	967	0	0	0	0	0	0	0	0
1699	19	B19	3	0	19	40	23	85	3	4	974	968	0	0	0	0	0	0	0	0
1700	19	B19	3	0	20	40	20	85	3	4	983	979	0	0	0	0	0	0	0	0
1701	19	B19	3	0	21	40	17	85	3	4	986	993	0	0	0	0	0	0	0	0
1702	19	B19	3	0	22	40	15	85	3	4	985	978	0	0	0	0	0	0	0	0
1703	19	B19	3	0	23	40	17	85	3	4	986	998	0	0	0	0	0	0	0	0
1704	19	B19	3	0	24	40	17	85	3	4	986	985	0	0	0	0	0	0	0	0
1705	19	B19	3	0	25	40	17	85	3	4	986	985	0	0	0	0	0	0	0	0
1706	19	B19	3	0	26	40	16	85	3	4	986	977	0	0	0	0	0	0	0	0
1707	19	B19	3	0	27	40	18	85	3	4	986	972	0	0	0	0	0	0	0	0
1708	19	B19	3	0	28	40	17	85	3	4	986	985	0	0	0	0	0	0	0	0
1709	19	B19	3	0	29	40	17	85	3	4	986	985	0	0	0	0	0	0	0	0
1710	19	B19	3	0	30	40	17	85	3	4	986	986	0	0	0	0	0	0	0	0
1711	20	E6	1	0	1	52	22	75	2	3	274	273	0	0	0	0	0	0	0	0
1712	20	E6	1	0	2	50	70	70	2	3	525	512	0	0	0	0	0	0	0	0
1713	20	E6	1	0	3	60	80	80	1	1	299	299	0	0	0	0	0	0	0	0
1714	20	E6	1	0	4	60	80	80	2	2	340	338	0	0	0	0	0	0	0	0
1715	20	E6	1	0	5	60	80	80	3	3	383	389	0	0	0	0	0	0	0	0
1716	20	E6	1	0	6	60	70	70	3	3	489	493	0	0	0	0	0	0	0	0
1717	20	E6	1	0	7	45	70	70	3	3	612	620	0	0	0	0	0	0	0	0
1718	20	E6	1	0	8	40	70	70	3	3	651	648	0	0	0	0	0	0	0	0
1719	20	E6	1	0	9	40	70	70	4	4	638	633	0	0	0	0	0	0	0	0
1720	20	E6	1	0	10	30	70	70	4	4	675	676	0	0	0	0	0	0	0	0
1721	20	E6	1	0	11	25	70	70	4	4	665	658	0	0	0	0	0	0	0	0
1722	20	E6	1	0	12	20	70	70	4	4	638	632	0	0	0	0	0	0	0	0
1723	20	E6	1	0	13	30	71	71	4	4	665	668	0	0	0	0	0	0	0	0
1724	20	E6	1	0	14	30	75	75	4	4	622	622	0	0	0	0	0	0	0	0
1725	20	E6	1	0	15	30	65	65	4	4	724	726	0	0	0	0	0	0	0	0
1726	20	E6	1	0	16	30	60	60	4	4	767	765	0	0	0	0	0	0	0	0
1727	20	E6	1	0	17	30	55	55	4	4	802	798	0	0	0	0	0	0	0	0
1728	20	E6	1	0	18	30	50	50	4	4	826	821	0	0	0	0	0	0	0	0
1729	20	E6	1	0	19	30	45	45	4	4	839	843	0	0	0	0	0	0	0	0
1730	20	E6	1	0	20	30	40	40	4	4	837	839	0	0	0	0	0	0	0	0
1731	20	E6	1	0	21	30	45	45	4	4	839	837	0	0	0	0	0	0	0	0
1732	20	E6	1	0	22	30	50	50	4	4	826	826	0	0	0	0	0	0	0	0
1733	20	E6	1	0	23	30	45	45	4	4	839	837	0	0	0	0	0	0	0	0
1734	20	E6	1	0	24	30	45	45	3	4	851	856	0	0	0	0	0	0	0	0
1735	20	E6	1	0	25	30	45	45	3	3	851	848	0	0	0	0	0	0	0	0
1736	20	E6	1	0	26	30	45	45	3	2	851	849	0	0	0	0	0	0	0	0
1737	20	E6	1	0	27	30	45	45	2	4	809	815	0	0	0	0	0	0	0	0
1738	20	E6	1	0	28	30	45	45	3	3	851	851	0	0	0	0	0	0	0	0
1739	20	E6	1	0	29	30	45	45	3	4	851	855	0	0	0	0	0	0	0	0
1740	20	E6	1	0	30	30	45	45	3	4	851	845	0	0	0	0	0	0	0	0
1741	20	E6	2	0	1	58	73	82	3	1	363	360	0	0	0	0	0	0	0	0
1742	20	E6	2	0	2	30	30	30	3	3	562	565	0	0	0	0	0	0	0	0
1743	20	E6	2	0	3	20	30	30	3	3	491	496	0	0	0	0	0	0	0	0
1744	20	E6	2	0	4	40	30	30	3	3	569	564	0	0	0	0	0	0	0	0
1745	20	E6	2	0	5	50	30	30	3	3	509	503	0	0	0	0	0	0	0	0
1746	20	E6	2	0	6	50	20	30	3	3	587	585	0	0	0	0	0	0	0	0
1747	20	E6	2	0	7	50	20	20	3	3	513	519	0	0	0	0	0	0	0	0
1748	20	E6	2	0	8	50	100	20	3	3	339	339	0	0	0	0	0	0	0	0
1749	20	E6	2	0	9	50	1	20	3	3	586	589	0	0	0	0	0	0	0	0
1750	20	E6	2	0	10	50	1	10	3	3	552	556	0	0	0	0	0	0	0	0
1751	20	E6	2	0	11	80	1	10	3	3	361	360	0	0	0	0	0	0	0	0
1752	20	E6	2	0	12	60	10	10	3	3	455	456	0	0	0	0	0	0	0	0
1753	20	E6	2	0	13	100	10	10	3	3	335	334	0	0	0	0	0	0	0	0
1754	20	E6	2	0	14	80	20	10	3	3	288	286	0	0	0	0	0	0	0	0
1755	20	E6	2	0	15	40	20	10	3	3	539	545	0	0	0	0	0	0	0	0
1756	20	E6	2	0	16	40	50	10	3	3	378	388	0	0	0	0	0	0	0	0
1757	20	E6	2	0	17	40	30	20	3	3	495	495	0	0	0	0	0	0	0	0
1758	20	E6	2	0	18	40	30	30	3	3	569	572	0	0	0	0	0	0	0	0
1759	20	E6	2	0	19	40	30	40	4	4	636	637	0	0	0	0	0	0	0	0
1760	20	E6	2	0	20	40	30	45	4	4	690	697	0	0	0	0	0	0	0	0
1761	20	E6	2	0	21	40	30	50	4	4	731	728	0	0	0	0	0	0	0	0
1762	20	E6	2	0	22	40	30	55	4	4	753	751	0	0	0	0	0	0	0	0
1763	20	E6	2	0	23	40	30	65	4	4	724	724	0	0	0	0	0	0	0	0
1764	20	E6	2	0	24	40	30	60	4	4	750	751	0	0	0	0	0	0	0	0
1765	20	E6	2	0	25	40	30	60	4	3	750	735	0	0	0	0	0	0	0	0
1766	20	E6	2	0	26	40	30	60	4	2	750	744	0	0	0	0	0	0	0	0
1767	20	E6	2	0	27	40	30	60	4	1	750	748	0	0	0	0	0	0	0	0
1768	20	E6	2	0	28	40	30	60	4	4	750	742	0	0	0	0	0	0	0	0
1769	20	E6	2	0	29	40	35	60	4	4	718	719	0	0	0	0	0	0	0	0
1770	20	E6	2	0	30	40	30	60	4	4	750	756	0	0	0	0	0	0	0	0
1771	20	E6	3	0	1	61	79	38	2	1	238	237	0	0	0	0	0	0	0	0
1772	20	E6	3	0	2	100	1	100	4	4	458	460	0	0	0	0	0	0	0	0
1773	20	E6	3	0	3	100	1	70	4	4	480	473	0	0	0	0	0	0	0	0
1774	20	E6	3	0	4	100	20	70	4	4	553	564	0	0	0	0	0	0	0	0
1775	20	E6	3	0	5	100	40	70	4	4	424	425	0	0	0	0	0	0	0	0
1776	20	E6	3	0	6	100	30	70	4	4	503	504	0	0	0	0	0	0	0	0
1777	20	E6	3	0	7	100	20	60	4	4	443	441	0	0	0	0	0	0	0	0
1778	20	E6	3	0	8	80	20	70	4	4	577	574	0	0	0	0	0	0	0	0
1779	20	E6	3	0	9	80	20	70	3	3	648	638	0	0	0	0	0	0	0	0
1780	20	E6	3	0	10	80	20	70	3	4	648	646	0	0	0	0	0	0	0	0
1781	20	E6	3	0	11	70	20	70	3	4	693	696	0	0	0	0	0	0	0	0
1782	20	E6	3	0	12	60	20	70	3	4	770	765	0	0	0	0	0	0	0	0
1783	20	E6	3	0	13	55	20	70	3	4	814	814	0	0	0	0	0	0	0	0
1784	20	E6	3	0	14	50	20	70	3	4	855	850	0	0	0	0	0	0	0	0
1785	20	E6	3	0	15	45	20	70	3	4	885	884	0	0	0	0	0	0	0	0
1786	20	E6	3	0	16	35	20	70	3	4	892	895	0	0	0	0	0	0	0	0
1787	20	E6	3	0	17	30	20	70	3	4	868	876	0	0	0	0	0	0	0	0
1788	20	E6	3	0	18	35	20	70	3	4	892	884	0	0	0	0	0	0	0	0
1789	20	E6	3	0	19	35	20	70	3	2	892	892	0	0	0	0	0	0	0	0
1790	20	E6	3	0	20	34	20	70	3	1	889	892	0	0	0	0	0	0	0	0
1791	20	E6	3	0	21	33	20	70	3	1	885	887	0	0	0	0	0	0	0	0
1792	20	E6	3	0	22	32	20	70	3	1	880	877	0	0	0	0	0	0	0	0
1793	20	E6	3	0	23	34	20	70	3	1	889	892	0	0	0	0	0	0	0	0
1794	20	E6	3	0	24	34	19	70	3	1	890	890	0	0	0	0	0	0	0	0
1795	20	E6	3	0	25	34	21	70	3	1	886	875	0	0	0	0	0	0	0	0
1796	20	E6	3	0	26	34	20	70	3	1	889	891	0	0	0	0	0	0	0	0
1797	20	E6	3	0	27	34	20	70	3	1	889	889	0	0	0	0	0	0	0	0
1798	20	E6	3	0	28	34	20	70	3	1	889	884	0	0	0	0	0	0	0	0
1799	20	E6	3	0	29	34	20	70	3	1	889	886	0	0	0	0	0	0	0	0
1800	20	E6	3	0	30	34	20	70	3	1	889	890	0	0	0	0	0	0	0	0
1801	21	E1	1	0	1	52	22	75	2	3	274	268	0	0	0	0	0	0	0	0
1802	21	E1	1	0	2	52	90	80	2	3	325	319	0	0	0	0	0	0	0	0
1803	21	E1	1	0	3	40	90	80	3	3	468	461	0	0	0	0	0	0	0	0
1804	21	E1	1	0	4	30	100	100	3	3	436	442	0	0	0	0	0	0	0	0
1805	21	E1	1	0	5	20	100	100	4	4	386	384	0	0	0	0	0	0	0	0
1806	21	E1	1	0	6	20	100	100	3	1	399	400	0	0	0	0	0	0	0	0
1807	21	E1	1	0	7	100	100	100	3	3	161	164	0	0	0	0	0	0	0	0
1808	21	E1	1	0	8	20	100	100	3	3	399	406	0	0	0	0	0	0	0	0
1809	21	E1	1	0	9	30	100	90	3	3	439	434	0	0	0	0	0	0	0	0
1810	21	E1	1	0	10	25	100	100	3	3	426	429	0	0	0	0	0	0	0	0
1811	21	E1	1	0	11	30	100	90	3	3	439	437	0	0	0	0	0	0	0	0
1812	21	E1	1	0	12	30	100	90	3	2	439	440	0	0	0	0	0	0	0	0
1813	21	E1	1	0	13	30	80	90	3	2	569	571	0	0	0	0	0	0	0	0
1814	21	E1	1	0	14	30	70	90	3	2	637	637	0	0	0	0	0	0	0	0
1815	21	E1	1	0	15	30	65	80	3	2	665	659	0	0	0	0	0	0	0	0
1816	21	E1	1	0	16	30	55	75	3	2	659	666	0	0	0	0	0	0	0	0
1817	21	E1	1	0	17	25	50	70	3	2	641	638	0	0	0	0	0	0	0	0
1818	21	E1	1	0	18	30	55	70	3	2	683	688	0	0	0	0	0	0	0	0
1819	21	E1	1	0	19	30	55	75	3	2	659	667	0	0	0	0	0	0	0	0
1820	21	E1	1	0	20	30	55	70	3	3	683	680	0	0	0	0	0	0	0	0
1821	21	E1	1	0	21	28	55	70	3	2	681	681	0	0	0	0	0	0	0	0
1822	21	E1	1	0	22	28	59	68	3	2	709	715	0	0	0	0	0	0	0	0
1823	21	E1	1	0	23	28	64	64	3	2	744	730	0	0	0	0	0	0	0	0
1824	21	E1	1	0	24	25	70	60	3	2	756	749	0	0	0	0	0	0	0	0
1825	21	E1	1	0	25	25	75	60	3	2	727	734	0	0	0	0	0	0	0	0
1826	21	E1	1	0	26	25	70	60	3	3	756	752	0	0	0	0	0	0	0	0
1827	21	E1	1	0	27	28	70	58	3	3	785	780	0	0	0	0	0	0	0	0
1828	21	E1	1	0	28	30	72	58	3	3	776	773	0	0	0	0	0	0	0	0
1829	21	E1	1	0	29	30	70	56	3	3	808	811	0	0	0	0	0	0	0	0
1830	21	E1	1	0	30	30	70	52	3	3	853	843	0	0	0	0	0	0	0	0
1831	21	E1	2	0	1	58	73	82	3	1	363	355	0	0	0	0	0	0	0	0
1832	21	E1	2	0	2	60	70	90	3	1	277	267	0	0	0	0	0	0	0	0
1833	21	E1	2	0	3	60	70	75	3	1	424	428	0	0	0	0	0	0	0	0
1834	21	E1	2	0	4	65	65	65	3	1	485	489	0	0	0	0	0	0	0	0
1835	21	E1	2	0	5	80	65	50	3	1	427	425	0	0	0	0	0	0	0	0
1836	21	E1	2	0	6	80	45	50	3	1	448	446	0	0	0	0	0	0	0	0
1837	21	E1	2	0	7	80	40	50	3	1	465	461	0	0	0	0	0	0	0	0
1838	21	E1	2	0	8	80	10	30	3	1	460	463	0	0	0	0	0	0	0	0
1839	21	E1	2	0	9	70	10	30	3	1	496	497	0	0	0	0	0	0	0	0
1840	21	E1	2	0	10	60	10	20	3	1	490	486	0	0	0	0	0	0	0	0
1841	21	E1	2	0	11	50	10	20	3	1	577	581	0	0	0	0	0	0	0	0
1842	21	E1	2	0	12	50	5	20	3	1	589	581	0	0	0	0	0	0	0	0
1843	21	E1	2	0	13	55	7	15	3	1	521	514	0	0	0	0	0	0	0	0
1844	21	E1	2	0	14	55	10	20	3	1	533	531	0	0	0	0	0	0	0	0
1845	21	E1	2	0	15	50	7	15	3	1	565	564	0	0	0	0	0	0	0	0
1846	21	E1	2	0	16	50	5	10	3	1	554	550	0	0	0	0	0	0	0	0
1847	21	E1	2	0	17	50	10	10	3	1	542	536	0	0	0	0	0	0	0	0
1848	21	E1	2	0	18	55	10	20	3	1	533	530	0	0	0	0	0	0	0	0
1849	21	E1	2	0	19	55	10	25	3	2	565	568	0	0	0	0	0	0	0	0
1850	21	E1	2	0	20	55	10	25	3	3	565	570	0	0	0	0	0	0	0	0
1851	21	E1	2	0	21	55	10	25	3	4	565	564	0	0	0	0	0	0	0	0
1852	21	E1	2	0	22	55	10	30	3	3	607	606	0	0	0	0	0	0	0	0
1853	21	E1	2	0	23	57	13	30	3	3	575	564	0	0	0	0	0	0	0	0
1854	21	E1	2	0	24	57	10	30	3	3	589	592	0	0	0	0	0	0	0	0
1855	21	E1	2	0	25	54	8	30	3	3	623	621	0	0	0	0	0	0	0	0
1856	21	E1	2	0	26	54	7	30	3	3	625	623	0	0	0	0	0	0	0	0
1857	21	E1	2	0	27	54	7	30	3	1	625	623	0	0	0	0	0	0	0	0
1858	21	E1	2	0	28	54	7	28	3	1	607	607	0	0	0	0	0	0	0	0
1859	21	E1	2	0	29	53	7	30	3	1	634	632	0	0	0	0	0	0	0	0
1860	21	E1	2	0	30	55	7	30	3	1	617	616	0	0	0	0	0	0	0	0
1861	21	E1	3	0	1	61	79	38	2	1	238	235	0	0	0	0	0	0	0	0
1862	21	E1	3	0	2	61	79	38	2	2	238	232	0	0	0	0	0	0	0	0
1863	21	E1	3	0	3	61	79	38	2	3	238	236	0	0	0	0	0	0	0	0
1864	21	E1	3	0	4	61	79	38	2	4	238	236	0	0	0	0	0	0	0	0
1865	21	E1	3	0	5	57	76	35	2	3	268	263	0	0	0	0	0	0	0	0
1866	21	E1	3	0	6	50	76	35	2	3	326	321	0	0	0	0	0	0	0	0
1867	21	E1	3	0	7	45	70	35	2	3	359	357	0	0	0	0	0	0	0	0
1868	21	E1	3	0	8	45	70	40	2	3	370	377	0	0	0	0	0	0	0	0
1869	21	E1	3	0	9	45	65	45	2	3	392	396	0	0	0	0	0	0	0	0
1870	21	E1	3	0	10	40	65	45	2	3	406	401	0	0	0	0	0	0	0	0
1871	21	E1	3	0	11	35	65	40	2	3	382	382	0	0	0	0	0	0	0	0
1872	21	E1	3	0	12	35	68	45	2	3	397	388	0	0	0	0	0	0	0	0
1873	21	E1	3	0	13	35	68	40	2	2	379	388	0	0	0	0	0	0	0	0
1874	21	E1	3	0	14	35	68	40	2	1	379	386	0	0	0	0	0	0	0	0
1875	21	E1	3	0	15	35	70	40	2	3	377	381	0	0	0	0	0	0	0	0
1876	21	E1	3	0	16	35	60	40	2	3	391	392	0	0	0	0	0	0	0	0
1877	21	E1	3	0	17	40	60	35	2	3	386	382	0	0	0	0	0	0	0	0
1878	21	E1	3	0	18	40	60	35	1	3	428	432	0	0	0	0	0	0	0	0
1879	21	E1	3	0	19	40	60	35	4	3	345	345	0	0	0	0	0	0	0	0
1880	21	E1	3	0	20	40	60	40	1	3	439	442	0	0	0	0	0	0	0	0
1881	21	E1	3	0	21	40	60	45	1	3	457	452	0	0	0	0	0	0	0	0
1882	21	E1	3	0	22	45	60	60	1	3	557	555	0	0	0	0	0	0	0	0
1883	21	E1	3	0	23	45	70	65	1	3	599	605	0	0	0	0	0	0	0	0
1884	21	E1	3	0	24	45	70	68	1	3	633	639	0	0	0	0	0	0	0	0
1885	21	E1	3	0	25	45	70	65	1	3	599	598	0	0	0	0	0	0	0	0
1886	21	E1	3	0	26	45	70	70	1	3	655	647	0	0	0	0	0	0	0	0
1887	21	E1	3	0	27	45	70	70	1	3	655	648	0	0	0	0	0	0	0	0
1888	21	E1	3	0	28	45	65	70	1	3	660	660	0	0	0	0	0	0	0	0
1889	21	E1	3	0	29	45	65	70	1	3	660	654	0	0	0	0	0	0	0	0
1890	21	E1	3	0	30	45	63	70	1	3	662	659	0	0	0	0	0	0	0	0
1891	22	E3	1	0	1	52	22	75	2	3	274	278	0	0	0	0	0	0	0	0
1892	22	E3	1	0	2	100	50	75	4	2	340	344	0	0	0	0	0	0	0	0
1893	22	E3	1	0	3	100	55	90	4	3	344	343	0	0	0	0	0	0	0	0
1894	22	E3	1	0	4	100	50	80	1	3	254	260	0	0	0	0	0	0	0	0
1895	22	E3	1	0	5	100	55	80	4	4	357	357	0	0	0	0	0	0	0	0
1896	22	E3	1	0	6	100	55	80	4	1	357	351	0	0	0	0	0	0	0	0
1897	22	E3	1	0	7	100	55	80	4	3	357	363	0	0	0	0	0	0	0	0
1898	22	E3	1	0	8	100	60	75	3	3	403	402	0	0	0	0	0	0	0	0
1899	22	E3	1	0	9	100	60	70	3	3	427	418	0	0	0	0	0	0	0	0
1900	22	E3	1	0	10	100	60	70	4	3	414	407	0	0	0	0	0	0	0	0
1901	22	E3	1	0	11	100	60	70	3	4	427	433	0	0	0	0	0	0	0	0
1902	22	E3	1	0	12	100	60	70	4	4	414	416	0	0	0	0	0	0	0	0
1903	22	E3	1	0	13	100	60	70	2	4	384	390	0	0	0	0	0	0	0	0
1904	22	E3	1	0	14	95	65	70	3	4	429	431	0	0	0	0	0	0	0	0
1905	22	E3	1	0	15	90	65	70	3	4	430	443	0	0	0	0	0	0	0	0
1906	22	E3	1	0	16	85	65	70	3	4	432	430	0	0	0	0	0	0	0	0
1907	22	E3	1	0	17	90	55	70	3	4	409	410	0	0	0	0	0	0	0	0
1908	22	E3	1	0	18	90	60	70	3	4	428	436	0	0	0	0	0	0	0	0
1909	22	E3	1	0	19	90	60	70	3	2	428	430	0	0	0	0	0	0	0	0
1910	22	E3	1	0	20	90	60	75	3	4	405	400	0	0	0	0	0	0	0	0
1911	22	E3	1	0	21	90	60	70	3	1	428	418	0	0	0	0	0	0	0	0
1912	22	E3	1	0	22	90	60	70	3	2	428	425	0	0	0	0	0	0	0	0
1913	22	E3	1	0	23	90	60	70	3	3	428	428	0	0	0	0	0	0	0	0
1914	22	E3	1	0	24	90	60	70	3	4	428	429	0	0	0	0	0	0	0	0
1915	22	E3	1	0	25	95	60	70	3	4	427	428	0	0	0	0	0	0	0	0
1916	22	E3	1	0	26	95	55	75	3	4	385	379	0	0	0	0	0	0	0	0
1917	22	E3	1	0	27	95	72	70	3	4	403	396	0	0	0	0	0	0	0	0
1918	22	E3	1	0	28	95	65	70	3	4	429	426	0	0	0	0	0	0	0	0
1919	22	E3	1	0	29	95	65	70	4	4	416	426	0	0	0	0	0	0	0	0
1920	22	E3	1	0	30	95	65	70	1	4	345	349	0	0	0	0	0	0	0	0
1921	22	E3	2	0	1	58	73	82	3	1	363	364	0	0	0	0	0	0	0	0
1922	22	E3	2	0	2	100	73	82	3	1	226	229	0	0	0	0	0	0	0	0
1923	22	E3	2	0	3	90	80	82	3	1	230	236	0	0	0	0	0	0	0	0
1924	22	E3	2	0	4	70	80	82	2	2	308	312	0	0	0	0	0	0	0	0
1925	22	E3	2	0	5	70	80	82	2	3	308	307	0	0	0	0	0	0	0	0
1926	22	E3	2	0	6	70	80	82	2	4	308	313	0	0	0	0	0	0	0	0
1927	22	E3	2	0	7	70	80	80	3	2	299	298	0	0	0	0	0	0	0	0
1928	22	E3	2	0	8	70	80	80	4	2	258	256	0	0	0	0	0	0	0	0
1929	22	E3	2	0	9	70	70	70	2	2	440	437	0	0	0	0	0	0	0	0
1930	22	E3	2	0	10	70	65	65	2	2	485	485	0	0	0	0	0	0	0	0
1931	22	E3	2	0	11	70	65	60	2	2	511	512	0	0	0	0	0	0	0	0
1932	22	E3	2	0	12	70	60	60	2	2	513	510	0	0	0	0	0	0	0	0
1933	22	E3	2	0	13	70	65	55	2	2	514	523	0	0	0	0	0	0	0	0
1934	22	E3	2	0	14	65	65	55	2	2	544	539	0	0	0	0	0	0	0	0
1935	22	E3	2	0	15	60	60	55	2	2	584	584	0	0	0	0	0	0	0	0
1936	22	E3	2	0	16	55	55	55	2	2	630	637	0	0	0	0	0	0	0	0
1937	22	E3	2	0	17	55	50	50	2	2	615	611	0	0	0	0	0	0	0	0
1938	22	E3	2	0	18	55	55	50	2	2	609	613	0	0	0	0	0	0	0	0
1939	22	E3	2	0	19	55	55	55	2	2	630	627	0	0	0	0	0	0	0	0
1940	22	E3	2	0	20	53	55	55	2	2	648	644	0	0	0	0	0	0	0	0
1941	22	E3	2	0	21	50	55	55	2	2	674	667	0	0	0	0	0	0	0	0
1942	22	E3	2	0	22	50	55	55	2	4	674	664	0	0	0	0	0	0	0	0
1943	22	E3	2	0	23	50	55	55	3	2	644	645	0	0	0	0	0	0	0	0
1944	22	E3	2	0	24	50	55	55	4	2	603	600	0	0	0	0	0	0	0	0
1945	22	E3	2	0	25	45	55	55	2	2	711	722	0	0	0	0	0	0	0	0
1946	22	E3	2	0	26	45	50	55	2	2	717	722	0	0	0	0	0	0	0	0
1947	22	E3	2	0	27	40	50	55	2	2	741	738	0	0	0	0	0	0	0	0
1948	22	E3	2	0	28	40	45	55	2	2	751	747	0	0	0	0	0	0	0	0
1949	22	E3	2	0	29	30	40	50	2	2	739	739	0	0	0	0	0	0	0	0
1950	22	E3	2	0	30	35	40	50	2	2	752	748	0	0	0	0	0	0	0	0
1951	22	E3	3	0	1	61	79	38	2	1	238	246	0	0	0	0	0	0	0	0
1952	22	E3	3	0	2	100	100	38	2	1	100	93	0	0	0	0	0	0	0	0
1953	22	E3	3	0	3	100	100	60	2	1	237	239	0	0	0	0	0	0	0	0
1954	22	E3	3	0	4	100	100	100	2	2	326	319	0	0	0	0	0	0	0	0
1955	22	E3	3	0	5	100	100	100	3	2	356	363	0	0	0	0	0	0	0	0
1956	22	E3	3	0	6	100	100	100	4	2	285	284	0	0	0	0	0	0	0	0
1957	22	E3	3	0	7	100	100	100	3	3	356	363	0	0	0	0	0	0	0	0
1958	22	E3	3	0	8	100	100	100	3	4	356	364	0	0	0	0	0	0	0	0
1959	22	E3	3	0	9	100	80	90	3	4	447	448	0	0	0	0	0	0	0	0
1960	22	E3	3	0	10	95	80	90	3	4	448	447	0	0	0	0	0	0	0	0
1961	22	E3	3	0	11	96	75	90	3	4	449	451	0	0	0	0	0	0	0	0
1962	22	E3	3	0	12	96	70	90	3	4	452	447	0	0	0	0	0	0	0	0
1963	22	E3	3	0	13	96	70	80	3	4	461	459	0	0	0	0	0	0	0	0
1964	22	E3	3	0	14	90	70	80	3	4	465	466	0	0	0	0	0	0	0	0
1965	22	E3	3	0	15	80	65	75	3	4	458	454	0	0	0	0	0	0	0	0
1966	22	E3	3	0	16	80	65	80	3	4	488	492	0	0	0	0	0	0	0	0
1967	22	E3	3	0	17	85	65	80	3	4	477	482	0	0	0	0	0	0	0	0
1968	22	E3	3	0	18	82	70	80	3	4	478	477	0	0	0	0	0	0	0	0
1969	22	E3	3	0	19	80	65	80	3	2	488	492	0	0	0	0	0	0	0	0
1970	22	E3	3	0	20	80	65	80	1	2	501	504	0	0	0	0	0	0	0	0
1971	22	E3	3	0	21	80	65	80	4	2	417	422	0	0	0	0	0	0	0	0
1972	22	E3	3	0	22	80	65	70	1	2	423	416	0	0	0	0	0	0	0	0
1973	22	E3	3	0	23	80	65	80	2	2	458	465	0	0	0	0	0	0	0	0
1974	22	E3	3	0	24	80	70	80	2	2	454	457	0	0	0	0	0	0	0	0
1975	22	E3	3	0	25	85	70	80	2	2	442	439	0	0	0	0	0	0	0	0
1976	22	E3	3	0	26	80	65	75	2	2	428	424	0	0	0	0	0	0	0	0
1977	22	E3	3	0	27	80	65	80	2	4	458	455	0	0	0	0	0	0	0	0
1978	22	E3	3	0	28	80	65	80	3	4	488	483	0	0	0	0	0	0	0	0
1979	22	E3	3	0	29	85	65	80	3	4	477	484	0	0	0	0	0	0	0	0
1980	22	E3	3	0	30	90	65	80	3	4	470	465	0	0	0	0	0	0	0	0
1981	23	E3	1	0	1	52	22	75	2	3	274	268	0	0	0	0	0	0	0	0
1982	23	E3	1	0	2	55	50	75	2	3	423	420	0	0	0	0	0	0	0	0
1983	23	E3	1	0	3	55	75	75	2	3	430	432	0	0	0	0	0	0	0	0
1984	23	E3	1	0	4	75	75	75	2	3	332	333	0	0	0	0	0	0	0	0
1985	23	E3	1	0	5	55	75	75	1	3	389	390	0	0	0	0	0	0	0	0
1986	23	E3	1	0	6	55	75	75	3	3	472	472	0	0	0	0	0	0	0	0
1987	23	E3	1	0	7	55	75	75	4	3	460	461	0	0	0	0	0	0	0	0
1988	23	E3	1	0	8	55	75	75	3	4	472	472	0	0	0	0	0	0	0	0
1989	23	E3	1	0	9	55	75	75	3	1	472	469	0	0	0	0	0	0	0	0
1990	23	E3	1	0	10	55	75	75	3	2	472	474	0	0	0	0	0	0	0	0
1991	23	E3	1	0	11	55	75	100	3	2	441	437	0	0	0	0	0	0	0	0
1992	23	E3	1	0	12	55	85	75	3	2	394	392	0	0	0	0	0	0	0	0
1993	23	E3	1	0	13	55	75	75	2	2	430	424	0	0	0	0	0	0	0	0
1994	23	E3	1	0	14	30	75	75	2	2	592	597	0	0	0	0	0	0	0	0
1995	23	E3	1	0	15	20	75	75	2	2	556	548	0	0	0	0	0	0	0	0
1996	23	E3	1	0	16	25	75	75	1	2	541	536	0	0	0	0	0	0	0	0
1997	23	E3	1	0	17	25	75	75	3	2	625	623	0	0	0	0	0	0	0	0
1998	23	E3	1	0	18	25	75	75	4	2	613	606	0	0	0	0	0	0	0	0
1999	23	E3	1	0	19	25	75	75	3	3	625	633	0	0	0	0	0	0	0	0
[truncated: 8,801 more rows]
